# Supplementary material for: During heat stress in Myxococcus xanthus, the CdbS PilZ domain protein, in concert with two PilZ-DnaK chaperones, perturbs chromosome organization and accelerates cell death
Source: PLoS Genet. 2023 Jun 20;19(6):e1010819. doi: 10.1371/journal.pgen.1010819 (PMC10313047; doi:10.1371/journal.pgen.1010819)
Supplement: S2 Table — (XLSX) [file pgen.1010819.s015.xlsx]

## Sheet: Source data
	S2 Table. Source data file with all numerical data.

## Sheet: Fig1D
time [s]	0	0.1875	0.375	0.75	1.5	3	6	12	24h	24 + no cdG	6 CdbSR9A
0	0.002954	0.000968	0.000374	-0.00166	0.000885	0.001294	0.000426	0.001377	0.001625	0.0021	0.00171
0.2	0.002428	0.000464	-0.00053	-0.00105	0.001203	0.0016	0.000606	0.002126	0.001801	0.000772	0.001307
0.4	0.002167	-0.00074	-0.00082	-8.1e-05	0.001006	0.001228	0.000119	0.00164	0.001834	0.000636	0.001339
0.6	0.001232	-0.00056	-0.00134	0.000796	-2.7e-05	0.000735	0.000857	0.002205	0.002388	-0.00116	0.000496
0.8	0.000566	0.00019	-8.5e-05	0.000697	0.000963	0.00117	0.001307	0.00219	0.002645	-0.00296	-0.00046
1	0.000729	-0.00145	0.000393	0.000743	0.000826	0.00113	0.001135	0.001708	0.002318	-0.00154	-0.00016
1.2	0.001505	0.000194	0.000341	0.000168	0.000547	0.00019	0.000564	0.000688	0.00153	-0.00163	-0.00064
1.4	0.003129	0.000182	0.000845	-0.00087	0.00052	3.84e-05	0.001255	0.001515	0.000982	-0.00153	-0.00055
1.6	0.003976	0.000624	0.001002	-0.00184	8.8e-05	0.000525	0.001508	0.000986	0.000131	0.000252	0.000627
1.8	0.00339	0.000304	0.001112	-0.00208	-0.00054	-0.00106	0.001172	0.001245	0.000104	0.001758	0.001004
2	0.002908	0.001082	0.001121	-0.00286	-0.00053	-9.5e-05	0.001297	0.001984	-0.00116	0.001772	0.001218
2.2	0.001393	-0.0004	0.001948	-0.00254	-0.00098	-0.0004	0.001208	0.002542	0.000523	0.002389	0.001117
2.4	0.000787	-0.00047	0.002631	-0.00115	-0.00014	0.000151	0.000914	0.002325	0.000553	0.000928	0.001597
2.6	-0.00061	-0.00049	0.002144	-0.00029	0.000622	-0.00118	0.00139	0.001987	0.000918	0.000921	0.00054
2.8	-0.00013	-0.00104	0.001662	-0.00026	0.001686	-0.00139	0.000116	0.00177	4.59e-05	0.000185	0.000512
3	0.000537	-0.00182	0.001476	-0.0007	0.001376	-0.00119	-0.0002	0.000792	0.000681	-0.00036	-5.4e-05
3.2	-2.7e-05	-0.00125	0.001532	-0.00134	0.001931	-0.00097	0.00049	-6.1e-06	0.000503	-0.00051	0.000587
3.4	-4.9e-06	-0.00136	0.000532	-0.00234	0.001252	-0.00143	-0.00013	-0.00025	0.000221	0.00045	0.000454
3.6	-0.0001	-0.00116	0.000615	-0.00244	0.00112	-0.00036	-7.5e-05	0.000187	0.001387	0.000337	0.001027
3.8	-0.00074	-0.00013	0.000818	-0.00115	0.000273	0.001044	0.001264	2.39e-05	0.002029	3.53e-05	0.001987
4	-0.00124	0.000213	0.000645	0.000211	0.000722	0.000488	9.86e-05	0.000922	0.002847	-0.00016	0.001117
4.2	0.00013	-0.00095	-5.4e-05	-0.00028	0.001475	-6.1e-05	-0.00028	0.000567	0.001187	0.0001	-6.5e-05
4.4	-0.00061	-0.00134	0.000797	-0.001	0.000604	0.000469	0.00025	-0.00019	0.001153	0.000564	-0.00015
4.6	-0.00011	-0.00129	0.001326	-0.00097	0.000923	0.00027	-0.00083	0.00074	0.000299	-0.00012	-0.0003
4.8	-0.00025	-0.00259	0.000563	-0.00259	0.000546	-0.00031	-0.00104	4.59e-05	-0.001	-0.00034	-0.00128
5	0.000693	-0.00263	-0.00041	-0.00324	-0.00041	0.000196	0.000138	-0.00031	-0.003	-0.00029	-0.0001
5.2	0.00021	-0.00059	-0.0008	-0.00225	-0.00101	-8.4e-05	1.46e-05	-0.00048	-0.00183	-0.00052	0.000507
5.4	-0.00034	-0.00059	-0.00172	-0.0017	-0.00117	-0.00055	-0.00057	-0.00092	-0.00197	-0.00092	0.000792
5.6	0.000202	-0.00113	-0.0033	-0.00214	-0.0018	-0.00018	-2.9e-05	-0.0018	-0.00217	-0.00018	0.000997
5.8	0.001112	2.35e-05	-0.00333	-0.00226	-0.00258	-0.00046	-0.00108	-0.00132	-0.00164	-0.00027	0.001304
6	0.000383	0.000205	-0.00245	-0.00307	-0.00239	0.000179	-0.00163	-0.00224	6.39e-05	0.000959	0.000879
6.2	0.000372	-0.0011	-0.00222	-0.00298	-0.00272	0.001223	-0.00135	-0.00146	-0.00051	0.001007	0.00015
6.4	0.000448	-0.001	-0.00174	-0.00367	-0.00256	0.001814	-0.00171	-0.00012	-0.00025	0.001026	-0.00031
6.6	-0.00013	-0.00123	-0.00149	-0.00331	-0.00243	0.000277	-0.00181	-0.00159	0.000226	0.000661	-0.00167
6.8	-0.00064	-0.0018	-0.00103	-0.00253	-0.001	0.001039	-0.00036	-0.00093	-0.00045	0.002179	-0.00143
7	-0.00145	-0.00199	-0.00093	-0.00134	-0.00174	-0.00017	-0.0007	-0.0008	-0.0008	0.000869	-0.00122
7.2	-0.00133	-0.00181	-0.00074	-0.00247	-0.00202	-0.00034	-0.00124	-0.00182	-0.00065	-0.00025	-0.00111
7.4	-0.00086	-0.00154	-0.00039	-0.00143	-0.00072	-0.00097	0.000171	-0.00238	-0.00075	-0.00062	-0.00126
7.6	-0.00095	-0.00081	0.000141	-0.0021	-0.00078	-0.00055	-0.0005	-0.00039	-0.00115	-0.00076	-0.00076
7.8	-0.00146	-0.00048	3.53e-05	-0.00192	-0.00086	-0.00123	-0.00133	-0.00119	-0.00055	-0.00261	-0.00094
8	-0.00114	-0.00051	-1.2e-05	-0.00207	-5.1e-05	-0.00149	-0.00098	-0.00096	-0.00116	-0.00248	-0.0009
8.2	-0.00133	-0.00014	-0.00093	-0.00221	0.000344	-0.00171	-0.00023	7.09e-05	-0.0006	-0.00132	-0.0008
8.4	-0.0015	-0.00041	-0.00081	-0.00225	-0.00077	-0.00097	-0.00055	-0.00067	-0.00016	-0.00096	-0.00109
8.6	-0.0022	-0.00022	-0.00033	-0.00282	-0.00097	-0.00086	0.000385	-0.00133	-0.00127	-0.0001	-0.00082
8.8	-0.0019	-0.00129	0.000307	-0.00278	-0.00107	-5.1e-05	0.000797	-0.00049	-0.00043	0.000858	-0.00182
9	-0.0023	-0.00066	0.00161	-0.003	-0.00104	0.000668	0.000753	-0.00103	-0.0002	0.000653	-0.00155
9.2	-0.00238	-0.0004	0.002815	-0.00238	-0.00168	0.000809	0.000281	-0.00126	-0.00132	0.000446	-0.00131
9.4	-0.00287	-0.00062	0.003285	-0.00328	-0.00096	0.000558	-0.00033	-0.00096	-0.00132	0.000601	-0.00082
9.6	-0.00249	-0.00141	0.002865	-0.0022	-0.00123	0.000985	-0.00061	-0.00199	-0.00186	-0.00042	-0.00055
9.8	-0.00215	-0.00065	0.002665	-0.00168	-0.00122	-3.9e-05	-0.00095	-0.00277	-0.00182	-0.00047	0.000837
10	0.135878	0.148608	0.123512	0.139302	0.147616	0.149665	0.155282	0.177704	0.16069	0.167405	0.117283
10.2	0.11897	0.149078	0.131393	0.147353	0.168277	0.146644	0.200883	0.234843	0.234119	0.195523	0.15614
10.4	0.119365	0.148218	0.137577	0.158519	0.185907	0.137336	0.240733	0.293002	0.296016	0.202633	0.140577
10.6	0.112753	0.15255	0.141893	0.160364	0.187216	0.178648	0.28386	0.351696	0.369885	0.203518	0.132579
10.8	0.112557	0.15277	0.142942	0.166661	0.224851	0.210416	0.329431	0.409099	0.423365	0.201867	0.121541
11	0.10885	0.152636	0.147351	0.173059	0.237034	0.245339	0.373226	0.466291	0.487324	0.207886	0.121827
11.2	0.109137	0.153803	0.149789	0.176705	0.245325	0.281116	0.416463	0.517495	0.545921	0.2059	0.110135
11.4	0.108323	0.153902	0.152211	0.180048	0.249147	0.297009	0.456772	0.566584	0.601088	0.203917	0.105637
11.6	0.108495	0.153299	0.153421	0.183172	0.256228	0.330253	0.496838	0.611627	0.65253	0.201858	0.101243
11.8	0.108674	0.15387	0.155812	0.186557	0.261975	0.362976	0.533334	0.653697	0.700424	0.201027	0.100882
12	0.107535	0.154965	0.157056	0.188568	0.268868	0.395382	0.567961	0.692377	0.74726	0.200336	0.099998
12.2	0.107848	0.154366	0.160088	0.192077	0.273912	0.424851	0.599211	0.732627	0.788255	0.198205	0.100938
12.4	0.106187	0.154882	0.160691	0.193402	0.282829	0.423365	0.632171	0.768807	0.827691	0.19677	0.100258
12.6	0.105408	0.154685	0.163287	0.196584	0.290431	0.451615	0.661911	0.806447	0.8636	0.197685	0.102053
12.8	0.104132	0.15432	0.1652	0.197599	0.2975	0.479035	0.692011	0.841447	0.902879	0.196416	0.10247
13	0.103424	0.154413	0.168534	0.201557	0.303989	0.504465	0.719661	0.875657	0.936122	0.195777	0.103469
13.2	0.102588	0.153315	0.169726	0.203458	0.310599	0.529195	0.746581	0.906867	0.97059	0.19662	0.102808
13.4	0.103475	0.155068	0.173303	0.207278	0.316623	0.556145	0.774611	0.937627	1.00175	0.196298	0.103083
13.6	0.103502	0.156125	0.174552	0.210991	0.32357	0.550005	0.800221	0.965137	1.03196	0.194451	0.104486
13.8	0.103264	0.156274	0.177348	0.214938	0.329766	0.574605	0.824181	0.991737	1.0601	0.19542	0.10474
14	0.103699	0.156563	0.177837	0.216629	0.335299	0.599495	0.849811	1.01633	1.08952	0.194909	0.106521
14.2	0.102414	0.1582	0.180248	0.22127	0.342708	0.582985	0.874451	1.04215	1.11453	0.193662	0.107542
14.4	0.10274	0.157722	0.182325	0.22468	0.349357	0.604135	0.896221	1.06765	1.14275	0.194933	0.109124
14.6	0.102629	0.156685	0.184974	0.226511	0.354511	0.626995	0.919081	1.09331	1.16859	0.194958	0.109516
14.8	0.102662	0.157518	0.186978	0.229006	0.360815	0.648995	0.941681	1.11917	1.19432	0.19354	0.110873
15	0.103364	0.157288	0.190094	0.232759	0.369007	0.670405	0.963271	1.14432	1.21859	0.194143	0.111064
15.2	0.103714	0.158248	0.191087	0.23405	0.374389	0.691985	0.984131	1.16807	1.24342	0.193851	0.112622
15.4	0.104368	0.15891	0.192213	0.236529	0.379884	0.712975	1.00579	1.19039	1.268	0.191416	0.113679
15.6	0.104323	0.160776	0.194824	0.23809	0.385746	0.732605	1.02615	1.21243	1.29192	0.19175	0.113864
15.8	0.105219	0.160873	0.195627	0.242051	0.391152	0.753315	1.04481	1.23358	1.31574	0.191895	0.114146
16	0.103686	0.161875	0.197837	0.244904	0.396312	0.770355	1.064	1.25359	1.33756	0.191766	0.114458
16.2	0.104473	0.163027	0.200556	0.249849	0.402355	0.788285	1.08365	1.27477	1.36061	0.192067	0.115631
16.4	0.104318	0.164132	0.203202	0.253116	0.406943	0.808395	1.10177	1.29659	1.38136	0.193503	0.116511
16.6	0.105396	0.163909	0.20614	0.257307	0.413953	0.826775	1.12112	1.31696	1.40198	0.192654	0.117072
16.8	0.104905	0.165918	0.207867	0.260437	0.419649	0.843405	1.14045	1.33495	1.4222	0.192275	0.117321
17	0.10549	0.167577	0.208875	0.261902	0.424392	0.862945	1.15888	1.35367	1.44295	0.192895	0.117811
17.2	0.106439	0.167493	0.210934	0.263977	0.429416	0.880715	1.1752	1.37183	1.46262	0.193464	0.118146
17.4	0.105813	0.166915	0.211211	0.266838	0.436014	0.895755	1.19282	1.38892	1.48393	0.191978	0.118427
17.6	0.104871	0.169052	0.213064	0.270757	0.441507	0.914235	1.20988	1.40501	1.504	0.192083	0.119255
17.8	0.105213	0.168519	0.215892	0.272152	0.447049	0.932345	1.22707	1.42288	1.52071	0.193153	0.1213
18	0.106242	0.170074	0.219434	0.276356	0.452479	0.947705	1.24255	1.44078	1.53831	0.192046	0.122815
18.2	0.104845	0.170652	0.222376	0.279398	0.458635	0.962165	1.25967	1.45668	1.55578	0.191239	0.124718
18.4	0.105591	0.172413	0.225168	0.28292	0.464575	0.977685	1.27421	1.47529	1.5704	0.192769	0.125608
18.6	0.105638	0.171965	0.22545	0.285181	0.470368	0.991095	1.28923	1.49243	1.58722	0.192538	0.126146
18.8	0.106128	0.174489	0.228174	0.288842	0.475656	1.0048	1.30394	1.50877	1.60847	0.191885	0.127437
19	0.105	0.173348	0.231111	0.291529	0.48167	1.0193	1.31921	1.52453	1.62572	0.19146	0.128267
19.2	0.105173	0.175011	0.231378	0.294928	0.488072	1.0355	1.33419	1.54053	1.64276	0.191842	0.127436
19.4	0.104727	0.175311	0.234221	0.298264	0.49326	1.05055	1.34931	1.55467	1.66036	0.19147	0.129325
19.6	0.104468	0.176824	0.236741	0.30127	0.497513	1.06513	1.36386	1.57086	1.67477	0.192511	0.130727
19.8	0.103474	0.176327	0.238195	0.304728	0.50423	1.0795	1.3777	1.58605	1.68638	0.191767	0.131482
20	0.103984	0.176851	0.239326	0.308556	0.508269	1.0952	1.39114	1.60132	1.70247	0.192825	0.132692
20.2	0.104777	0.178186	0.241325	0.311632	0.512301	1.10834	1.40357	1.61629	1.71604	0.192274	0.134241
20.4	0.103247	0.180317	0.243274	0.313345	0.516902	1.12165	1.4169	1.63036	1.72956	0.192029	0.133808
20.6	0.104169	0.181496	0.24559	0.317266	0.523316	1.13705	1.42959	1.64508	1.74336	0.191602	0.135356
20.8	0.104191	0.182593	0.246222	0.319579	0.52621	1.1498	1.44284	1.65764	1.75629	0.193503	0.13608
21	0.103802	0.184413	0.248323	0.321108	0.532453	1.16187	1.45631	1.67051	1.76964	0.192206	0.137045
21.2	0.10345	0.183752	0.250213	0.321985	0.538251	1.17458	1.46975	1.68336	1.78364	0.192156	0.138111
21.4	0.105104	0.183633	0.251774	0.325504	0.545078	1.18697	1.48291	1.69522	1.79842	0.191295	0.140075
21.6	0.105233	0.184625	0.252684	0.326137	0.55021	1.19775	1.49625	1.70524	1.81089	0.191029	0.141585
21.8	0.105491	0.18594	0.255368	0.328858	0.556573	1.20992	1.50818	1.7186	1.82419	0.189563	0.141875
22	0.106446	0.185984	0.257351	0.333566	0.561935	1.22155	1.51977	1.73131	1.83539	0.190141	0.142859
22.2	0.106255	0.187542	0.259879	0.338065	0.564506	1.23331	1.53092	1.74439	1.84738	0.191054	0.14328
22.4	0.106513	0.189308	0.259931	0.34097	0.569279	1.24571	1.54221	1.75764	1.85941	0.192558	0.143944
22.6	0.106662	0.190052	0.262428	0.344774	0.573005	1.2571	1.55382	1.76897	1.87195	0.191656	0.143562
22.8	0.106606	0.190579	0.264347	0.349541	0.577402	1.26953	1.56623	1.78092	1.88589	0.191841	0.144815
23	0.105527	0.191961	0.265798	0.350547	0.582917	1.28036	1.57762	1.79068	1.89926	0.193146	0.14525
23.2	0.10559	0.192826	0.267457	0.353062	0.589879	1.29209	1.58929	1.80107	1.91069	0.19235	0.146481
23.4	0.105054	0.193047	0.270803	0.356309	0.593543	1.30367	1.6004	1.81074	1.92028	0.191657	0.147394
23.6	0.104238	0.193703	0.27206	0.358512	0.599328	1.31466	1.61056	1.82144	1.93156	0.192378	0.148919
23.8	0.105395	0.193484	0.273043	0.360401	0.604675	1.32509	1.62154	1.83167	1.94298	0.192529	0.147856
24	0.106829	0.195708	0.274559	0.363871	0.608288	1.33689	1.63265	1.84315	1.95167	0.191639	0.149506
24.2	0.106736	0.197664	0.27638	0.365815	0.612657	1.34712	1.64358	1.853	1.96107	0.191921	0.149623
24.4	0.107022	0.198409	0.278286	0.367156	0.617797	1.3565	1.65521	1.86689	1.9741	0.192961	0.151216
24.6	0.107451	0.199362	0.27923	0.370232	0.621133	1.36708	1.66536	1.87708	1.98718	0.193605	0.151114
24.8	0.105617	0.201902	0.282007	0.372561	0.62484	1.3762	1.67515	1.88753	1.99888	0.193057	0.153384
25	0.106092	0.202364	0.283696	0.376354	0.630419	1.38576	1.68517	1.8987	2.012	0.193202	0.153368
25.2	0.106363	0.202369	0.285547	0.380039	0.63466	1.39524	1.69387	1.90877	2.02457	0.194877	0.15536
25.4	0.106074	0.203661	0.288012	0.382825	0.638848	1.40545	1.70318	1.91733	2.03339	0.195158	0.155006
25.6	0.107549	0.205063	0.29116	0.385579	0.643235	1.41539	1.7134	1.92641	2.04258	0.195324	0.156501
25.8	0.10834	0.205634	0.29251	0.388516	0.647646	1.42612	1.72266	1.93665	2.0509	0.196942	0.157174
26	0.107516	0.204967	0.29437	0.390178	0.65162	1.43568	1.73187	1.94419	2.05898	0.197445	0.158258
26.2	0.107573	0.206479	0.294509	0.39312	0.657079	1.44426	1.74228	1.95387	2.06484	0.196061	0.15851
26.4	0.107443	0.207711	0.294593	0.395785	0.662285	1.45463	1.75076	1.96198	2.07303	0.19484	0.158799
26.6	0.106279	0.207696	0.296058	0.398352	0.667264	1.46361	1.75951	1.97352	2.07958	0.19531	0.159646
26.8	0.106531	0.209008	0.298191	0.400533	0.671347	1.47135	1.76909	1.98099	2.08757	0.195457	0.160883
27	0.106422	0.21166	0.298905	0.402715	0.675657	1.48003	1.77737	1.99062	2.09643	0.194213	0.161524
27.2	0.106885	0.213003	0.303138	0.404438	0.68025	1.49028	1.78704	1.99995	2.10866	0.195211	0.161835
27.4	0.107873	0.213187	0.306154	0.406704	0.683891	1.49754	1.79606	2.00817	2.1171	0.194526	0.163092
27.6	0.107464	0.214099	0.307573	0.40911	0.687157	1.5049	1.8037	2.0144	2.1272	0.194089	0.162231
27.8	0.106866	0.214258	0.309317	0.412015	0.691785	1.51416	1.81098	2.02543	2.13389	0.194701	0.162252
28	0.106119	0.214522	0.311359	0.413991	0.697229	1.52235	1.82021	2.0332	2.14367	0.19496	0.162172
28.2	0.106397	0.213492	0.311365	0.417227	0.700688	1.53038	1.82781	2.04134	2.14984	0.194408	0.163293
28.4	0.106125	0.215459	0.311759	0.418833	0.706608	1.53948	1.83582	2.04999	2.15772	0.198011	0.163261
28.6	0.106895	0.217562	0.313273	0.421536	0.712495	1.54831	1.84422	2.06054	2.16537	0.197644	0.166273
28.8	0.109376	0.218025	0.315908	0.423996	0.716339	1.55513	1.8535	2.06633	2.17387	0.196252	0.167078
29	0.111003	0.218459	0.316824	0.427828	0.720196	1.56473	1.86047	2.07328	2.1812	0.196986	0.16825
29.2	0.11086	0.221295	0.31859	0.429172	0.724812	1.57174	1.86684	2.08011	2.19	0.196849	0.168475
29.4	0.111213	0.222256	0.320822	0.43335	0.727772	1.57912	1.87383	2.08622	2.19769	0.195071	0.169971
29.6	0.110244	0.222187	0.32292	0.435012	0.732705	1.58658	1.88221	2.09173	2.20677	0.195459	0.169798
29.8	0.10971	0.223546	0.323	0.437768	0.737446	1.59536	1.8892	2.0993	2.21541	0.195546	0.170248
30	0.108739	0.225459	0.325755	0.438969	0.741575	1.60311	1.89739	2.10734	2.22003	0.196542	0.171711
30.2	0.108036	0.224385	0.328305	0.441711	0.74534	1.61095	1.90558	2.11429	2.22627	0.196289	0.172023
30.4	0.108274	0.224692	0.331024	0.443315	0.748391	1.61831	1.91291	2.12082	2.23384	0.1948	0.172986
30.6	0.109571	0.227585	0.330768	0.447266	0.75033	1.62672	1.91914	2.12974	2.24046	0.19464	0.173643
30.8	0.107672	0.228865	0.33272	0.44962	0.754504	1.63417	1.92552	2.13645	2.24678	0.195709	0.175173
31	0.108287	0.229835	0.333708	0.452486	0.758054	1.63956	1.93156	2.14406	2.25514	0.195651	0.175152
31.2	0.108626	0.232216	0.333045	0.454657	0.762659	1.64691	1.9378	2.15132	2.26313	0.196099	0.175958
31.4	0.108911	0.233058	0.333544	0.457458	0.766889	1.65402	1.94616	2.15945	2.2702	0.197655	0.176636
31.6	0.109174	0.232254	0.337266	0.460496	0.772549	1.66125	1.95342	2.16716	2.27388	0.198716	0.176055
31.8	0.110219	0.232079	0.338483	0.463049	0.776019	1.66806	1.96127	2.17427	2.28009	0.197292	0.175691
32	0.110375	0.233333	0.339452	0.46616	0.779478	1.67555	1.96922	2.18061	2.28682	0.197144	0.176592
32.2	0.111377	0.234443	0.342993	0.469442	0.783062	1.68227	1.97574	2.18712	2.29204	0.197813	0.177783
32.4	0.110881	0.235791	0.345245	0.470575	0.786839	1.68931	1.98126	2.19347	2.29928	0.198048	0.177838
32.6	0.110364	0.236444	0.345674	0.472501	0.789459	1.69501	1.98718	2.19819	2.30788	0.197588	0.177789
32.8	0.111076	0.23761	0.347541	0.475902	0.79437	1.70182	1.99323	2.20427	2.31354	0.199452	0.179858
33	0.1105	0.239029	0.348888	0.47822	0.796967	1.7087	1.99841	2.21064	2.31929	0.197772	0.179337
33.2	0.109979	0.239094	0.350012	0.479852	0.800325	1.71466	2.00534	2.21612	2.3253	0.197749	0.179241
33.4	0.110342	0.239056	0.350886	0.484656	0.803908	1.72097	2.01172	2.22145	2.33152	0.197631	0.179038
33.6	0.110286	0.240607	0.354426	0.486355	0.808456	1.72734	2.01899	2.22804	2.33806	0.19723	0.181119
33.8	0.109626	0.242878	0.355045	0.487846	0.811281	1.73321	2.02452	2.23419	2.34428	0.197564	0.180898
34	0.110775	0.244099	0.358088	0.489019	0.816974	1.74019	2.03089	2.23987	2.35141	0.198306	0.182439
34.2	0.110176	0.245012	0.358761	0.491943	0.82066	1.7467	2.03762	2.24642	2.35835	0.1992	0.182964
34.4	0.109806	0.248321	0.360996	0.493235	0.824789	1.75317	2.04427	2.25356	2.3639	0.198282	0.184684
34.6	0.109888	0.249783	0.36041	0.495118	0.827545	1.75975	2.0503	2.25871	2.36935	0.198388	0.185108
34.8	0.110679	0.250687	0.362745	0.497207	0.830482	1.76628	2.05597	2.26544	2.37459	0.197053	0.185984
35	0.110152	0.249231	0.363078	0.500047	0.833113	1.77113	2.06306	2.27019	2.37974	0.197147	0.185684
35.2	0.110749	0.250782	0.366212	0.502507	0.83714	1.77828	2.06689	2.27533	2.38342	0.197325	0.186772
35.4	0.111308	0.249166	0.366122	0.505063	0.839612	1.78326	2.07105	2.2803	2.38779	0.198687	0.18695
35.6	0.111075	0.24894	0.367919	0.506526	0.8434	1.78849	2.07726	2.28472	2.39184	0.199582	0.188141
35.8	0.110319	0.247971	0.368499	0.509363	0.847483	1.79316	2.08393	2.28953	2.39625	0.200929	0.188145
36	0.110956	0.25028	0.3712	0.510862	0.851067	1.79851	2.08832	2.29456	2.4004	0.201622	0.19012
36.2	0.111038	0.250667	0.372235	0.512432	0.854674	1.80295	2.09482	2.29987	2.40475	0.199907	0.190959
36.4	0.110733	0.251946	0.374001	0.5139	0.859006	1.80865	2.10092	2.3053	2.40957	0.200589	0.191455
36.6	0.1106	0.253664	0.375646	0.517086	0.861706	1.81499	2.10571	2.31231	2.41347	0.200865	0.190992
36.8	0.111932	0.255444	0.378233	0.519125	0.865834	1.82174	2.11041	2.31692	2.41932	0.199408	0.192767
37	0.111699	0.255723	0.378123	0.522501	0.868681	1.82712	2.11565	2.32297	2.42493	0.19988	0.1916
37.2	0.112419	0.256473	0.379987	0.52447	0.872095	1.83302	2.12096	2.32804	2.4309	0.200875	0.192229
37.4	0.112591	0.258707	0.382133	0.526238	0.87544	1.84003	2.12592	2.33427	2.43602	0.199724	0.192596
37.6	0.113603	0.258348	0.383472	0.527678	0.880057	1.84529	2.13025	2.33729	2.4413	0.199565	0.193664
37.8	0.111768	0.259095	0.383381	0.530973	0.882892	1.85027	2.13638	2.34285	2.44601	0.199583	0.193637
38	0.111485	0.260202	0.38607	0.531702	0.887497	1.85747	2.14172	2.34602	2.45134	0.199008	0.195206
38.2	0.11199	0.260571	0.385947	0.534094	0.889856	1.86282	2.14617	2.35031	2.45522	0.199679	0.194939
38.4	0.111687	0.260021	0.388047	0.536726	0.892793	1.86705	2.15129	2.35262	2.46133	0.1995	0.195966
38.6	0.111523	0.26072	0.389192	0.539607	0.894528	1.87346	2.15646	2.35892	2.46757	0.200465	0.196383
38.8	0.112296	0.262222	0.391372	0.540234	0.897727	1.87817	2.16035	2.36231	2.47367	0.200872	0.197113
39	0.112208	0.263242	0.392363	0.543423	0.900369	1.88277	2.16479	2.36773	2.47906	0.202058	0.197735
39.2	0.111089	0.264381	0.395082	0.546153	0.904929	1.88898	2.17078	2.3738	2.4857	0.201588	0.19835
39.4	0.11101	0.265466	0.395041	0.547432	0.90925	1.89397	2.17497	2.37976	2.48909	0.201396	0.199081
39.6	0.110646	0.268351	0.396979	0.549175	0.913401	1.89857	2.1798	2.38351	2.49277	0.199522	0.198886
39.8	0.110531	0.269139	0.397689	0.551565	0.914603	1.90368	2.18493	2.38898	2.49728	0.200357	0.198559
40	0.110758	0.268142	0.399842	0.554385	0.918187	1.90684	2.18962	2.39432	2.50053	0.199543	0.198808
40.2	0.110109	0.269068	0.400357	0.556964	0.921318	1.90989	2.19381	2.39676	2.50497	0.199284	0.199016
40.4	0.111835	0.270266	0.402938	0.559598	0.924312	1.91494	2.19888	2.40033	2.50933	0.200291	0.199249
40.6	0.112258	0.270191	0.404562	0.562049	0.927669	1.91936	2.20356	2.40467	2.51296	0.201532	0.200092
40.8	0.11258	0.269424	0.406031	0.564657	0.933884	1.9243	2.208	2.40873	2.51654	0.202191	0.199786
41	0.112096	0.272922	0.406979	0.565019	0.935869	1.92912	2.21258	2.41216	2.51963	0.202293	0.200088
41.2	0.114077	0.274817	0.408883	0.568338	0.938432	1.93634	2.21697	2.41708	2.52395	0.202627	0.201901
41.4	0.112093	0.27523	0.40952	0.571071	0.940587	1.93935	2.22085	2.42184	2.52686	0.20207	0.202409
41.6	0.112434	0.274905	0.411542	0.573203	0.943071	1.94356	2.22401	2.42622	2.53174	0.202081	0.203419
41.8	0.112928	0.277145	0.413225	0.57462	0.944092	1.94921	2.22756	2.43357	2.53449	0.201951	0.204838
42	0.11347	0.277028	0.415217	0.577066	0.947097	1.95351	2.23229	2.43958	2.53835	0.201652	0.204678
42.2	0.112548	0.275992	0.415398	0.577664	0.950987	1.95657	2.23624	2.4425	2.5403	0.201823	0.205492
42.4	0.113714	0.277188	0.417264	0.579829	0.953675	1.96246	2.24157	2.44816	2.54523	0.202558	0.205364
42.6	0.114075	0.278676	0.417848	0.580976	0.95887	1.96694	2.24766	2.45283	2.54993	0.201817	0.206275
42.8	0.11423	0.279407	0.418354	0.582634	0.96259	1.96985	2.25154	2.45358	2.5546	0.201178	0.207099
43	0.114784	0.280582	0.419984	0.584201	0.965947	1.97547	2.25426	2.45626	2.55836	0.201401	0.208613
43.2	0.115288	0.28331	0.421328	0.586669	0.967909	1.97894	2.2584	2.4624	2.56201	0.200926	0.207618
43.4	0.113681	0.283612	0.423344	0.588896	0.97155	1.98324	2.26174	2.46401	2.56624	0.201359	0.207865
43.6	0.114367	0.285053	0.423795	0.59204	0.972888	1.98717	2.26464	2.46816	2.56914	0.202105	0.207612
43.8	0.112756	0.285387	0.42714	0.592448	0.97595	1.99236	2.26865	2.47184	2.57389	0.202622	0.20863
44	0.112585	0.285626	0.427001	0.59608	0.978888	1.99558	2.27419	2.47533	2.57754	0.203337	0.208868
44.2	0.110714	0.285559	0.429381	0.596571	0.982755	2.00055	2.27791	2.47869	2.58106	0.204328	0.210153
44.4	0.111667	0.285614	0.428998	0.598957	0.985103	2.00453	2.28115	2.48158	2.58471	0.203635	0.211559
44.6	0.110413	0.285906	0.432098	0.599125	0.988358	2.00757	2.28524	2.48334	2.58872	0.204063	0.212226
44.8	0.112746	0.286956	0.432131	0.604001	0.990831	2.01112	2.28949	2.48735	2.59296	0.203979	0.210898
45	0.111915	0.28748	0.43453	0.603551	0.993292	2.0152	2.29277	2.49284	2.59796	0.203474	0.210733
45.2	0.112775	0.288333	0.436157	0.608019	0.995379	2.01819	2.29708	2.49506	2.60215	0.203804	0.211587
45.4	0.113275	0.289857	0.437539	0.608678	0.998804	2.02312	2.30137	2.49747	2.60541	0.203685	0.211299
45.6	0.112895	0.290771	0.438077	0.611546	1.00065	2.0287	2.30505	2.49994	2.60793	0.20473	0.211438
45.8	0.112455	0.291225	0.438619	0.612446	1.00259	2.03184	2.30876	2.50202	2.61072	0.204288	0.212366
46	0.112988	0.292163	0.438519	0.616547	1.00561	2.0362	2.31202	2.50286	2.6138	0.204744	0.212777
46.2	0.114606	0.293034	0.438397	0.616181	1.00898	2.03982	2.31436	2.50752	2.61784	0.203793	0.21165
46.4	0.113721	0.29388	0.440427	0.618766	1.01188	2.04129	2.31804	2.51146	2.6223	0.204572	0.212095
46.6	0.113571	0.295397	0.441232	0.620963	1.01621	2.04452	2.32079	2.51591	2.62617	0.204054	0.213069
46.8	0.112701	0.29612	0.44279	0.622679	1.02009	2.04874	2.32489	2.51985	2.6309	0.204405	0.212837
47	0.113804	0.297918	0.445781	0.624113	1.02373	2.0522	2.32796	2.52228	2.63393	0.203718	0.213465
47.2	0.11273	0.298165	0.447321	0.627692	1.025	2.05701	2.33313	2.52448	2.63684	0.205818	0.21567
47.4	0.113462	0.298927	0.447523	0.629471	1.02845	2.06224	2.33727	2.52874	2.6368	0.20619	0.216391
47.6	0.11406	0.299009	0.449476	0.631668	1.03072	2.06521	2.34184	2.53199	2.63884	0.206546	0.216403
47.8	0.114429	0.300913	0.451483	0.633688	1.03437	2.0691	2.34457	2.53585	2.6393	0.207341	0.217357
48	0.113965	0.299939	0.452766	0.636011	1.03621	2.07307	2.34801	2.54155	2.64186	0.207019	0.218993
48.2	0.11532	0.300262	0.455185	0.635812	1.03864	2.07626	2.35062	2.5448	2.64414	0.205071	0.217478
48.4	0.115963	0.301273	0.45645	0.638051	1.04039	2.07957	2.3539	2.54704	2.65094	0.204571	0.218729
48.6	0.115969	0.301119	0.457105	0.64049	1.04187	2.08234	2.35686	2.54941	2.65353	0.202861	0.2189
48.8	0.116881	0.302029	0.457423	0.642101	1.04439	2.08499	2.35977	2.55255	2.65802	0.202854	0.219003
49	0.118087	0.304246	0.457786	0.643629	1.04643	2.08852	2.36347	2.55573	2.66329	0.205505	0.217835
49.2	0.116822	0.305177	0.458569	0.646297	1.05041	2.09207	2.36668	2.55846	2.66834	0.20528	0.21903
49.4	0.116872	0.305447	0.459936	0.648087	1.05347	2.09391	2.3694	2.5628	2.67081	0.204906	0.21849
49.6	0.117084	0.307484	0.460768	0.649049	1.05715	2.09911	2.37292	2.56897	2.67829	0.205091	0.218703
49.8	0.115846	0.30752	0.460956	0.651602	1.05759	2.10267	2.37675	2.57008	2.68064	0.204071	0.220651
50	0.114777	0.307614	0.463117	0.652105	1.06123	2.10541	2.38065	2.57222	2.68384	0.201902	0.22074
50.2	0.114821	0.309018	0.464527	0.652963	1.06278	2.10854	2.38337	2.57604	2.688	0.203288	0.221415
50.4	0.113858	0.309991	0.466349	0.654773	1.06444	2.11264	2.38577	2.57917	2.69182	0.203029	0.221577
50.6	0.114387	0.309701	0.46763	0.657149	1.06828	2.11539	2.38791	2.57875	2.69343	0.203319	0.223226
50.8	0.114636	0.31086	0.470422	0.658038	1.07164	2.11789	2.39126	2.58259	2.69792	0.20459	0.22255
51	0.114623	0.311391	0.469879	0.661376	1.07366	2.12175	2.39446	2.58454	2.70115	0.205162	0.223435
51.2	0.115015	0.311157	0.471572	0.665049	1.07662	2.12434	2.39825	2.58619	2.69976	0.205065	0.224864
51.4	0.114749	0.312236	0.473205	0.666326	1.08014	2.12674	2.4011	2.58831	2.70177	0.206749	0.225785
51.6	0.11456	0.313064	0.473188	0.667508	1.08204	2.13023	2.40486	2.59181	2.7035	0.206413	0.225788
51.8	0.115595	0.313543	0.474987	0.668785	1.08451	2.13517	2.40837	2.59515	2.70462	0.205579	0.226055
52	0.115174	0.314478	0.475364	0.669695	1.08746	2.13776	2.41071	2.59732	2.70539	0.206661	0.22652
52.2	0.114662	0.315477	0.476913	0.670762	1.09051	2.14203	2.41362	2.60165	2.71093	0.207012	0.22653
52.4	0.116422	0.315875	0.476741	0.672154	1.09181	2.14553	2.41737	2.60316	2.71188	0.206925	0.225658
52.6	0.117324	0.316825	0.479362	0.673828	1.09425	2.14776	2.42136	2.60677	2.71384	0.208434	0.226298
52.8	0.116418	0.316498	0.480157	0.676277	1.09705	2.15053	2.42343	2.60887	2.71561	0.209679	0.226919
53	0.115888	0.317682	0.48192	0.678893	1.0987	2.15381	2.42668	2.6137	2.71863	0.209098	0.227625
53.2	0.117396	0.317924	0.481318	0.681467	1.10218	2.15657	2.42946	2.61537	2.72012	0.208367	0.226926
53.4	0.116355	0.317495	0.484107	0.68445	1.10409	2.15952	2.43265	2.61978	2.72322	0.207009	0.228281
53.6	0.115211	0.317859	0.484269	0.684219	1.10748	2.16303	2.43369	2.62207	2.72573	0.206578	0.229055
53.8	0.116004	0.319626	0.484856	0.687003	1.11004	2.16423	2.43654	2.62498	2.73045	0.206021	0.230901
54	0.116801	0.318364	0.486796	0.687882	1.11232	2.16739	2.43819	2.62553	2.73268	0.206802	0.230657
54.2	0.116672	0.319603	0.488582	0.688991	1.11289	2.16983	2.4404	2.62827	2.73505	0.206948	0.231374
54.4	0.116864	0.321967	0.489744	0.690634	1.11714	2.17285	2.44254	2.6315	2.738	0.207962	0.23121
54.6	0.1176	0.323265	0.490349	0.693637	1.11831	2.17542	2.44635	2.63411	2.74352	0.208271	0.23069
54.8	0.117223	0.323937	0.493704	0.693595	1.12015	2.1795	2.44813	2.63616	2.74586	0.207878	0.23066
55	0.118005	0.326512	0.49459	0.694568	1.12278	2.18185	2.45093	2.63992	2.75125	0.206687	0.232003
55.2	0.11729	0.328683	0.496462	0.695981	1.12564	2.18546	2.45502	2.64135	2.75606	0.207539	0.231942
55.4	0.118044	0.329653	0.496992	0.696787	1.12641	2.18796	2.45833	2.64275	2.76033	0.207194	0.23214
55.6	0.117583	0.33027	0.500026	0.699068	1.12946	2.18965	2.46005	2.64621	2.76148	0.20691	0.232554
55.8	0.117941	0.330329	0.498731	0.702448	1.13224	2.19246	2.46337	2.64911	2.76451	0.206747	0.231059
56	0.117339	0.330606	0.500633	0.705619	1.13544	2.19516	2.46718	2.65232	2.76407	0.207669	0.231298
56.2	0.117128	0.331282	0.501391	0.707042	1.13762	2.19711	2.46769	2.65557	2.76462	0.206961	0.232158
56.4	0.116884	0.330937	0.502114	0.7097	1.13978	2.20037	2.46971	2.65965	2.76634	0.208126	0.234093
56.6	0.117552	0.331942	0.502723	0.712305	1.14234	2.20405	2.47308	2.66078	2.76962	0.207411	0.233495
56.8	0.117827	0.333537	0.505058	0.712201	1.14464	2.2075	2.47493	2.6628	2.76928	0.208174	0.235132
57	0.11699	0.334868	0.505803	0.71399	1.14622	2.21005	2.47689	2.66461	2.77235	0.207066	0.23528
57.2	0.118211	0.333357	0.507455	0.716449	1.14898	2.212	2.48041	2.66724	2.77534	0.207459	0.235874
57.4	0.117323	0.334432	0.509162	0.716909	1.15272	2.21487	2.48274	2.66784	2.77671	0.206767	0.235488
57.6	0.118621	0.335703	0.509206	0.716711	1.15305	2.21841	2.48426	2.67095	2.77655	0.20847	0.23624
57.8	0.117002	0.335382	0.508929	0.719138	1.15645	2.21957	2.48682	2.67531	2.78078	0.208378	0.236504
58	0.117731	0.335038	0.509087	0.720959	1.15891	2.22287	2.49003	2.67801	2.78342	0.208951	0.236446
58.2	0.117441	0.336955	0.509314	0.723491	1.16063	2.22688	2.49296	2.6808	2.78421	0.209133	0.237432
58.4	0.117994	0.337167	0.510548	0.724391	1.16167	2.22914	2.4958	2.68484	2.78752	0.209991	0.236581
58.6	0.116489	0.336399	0.512166	0.727206	1.16624	2.23131	2.49912	2.6852	2.78898	0.208765	0.237682
58.8	0.117378	0.337528	0.514135	0.729718	1.16732	2.23413	2.50249	2.68627	2.78997	0.208798	0.236981
59	0.118704	0.338718	0.516343	0.730408	1.16899	2.23562	2.5041	2.68796	2.79037	0.208993	0.238244
59.2	0.117149	0.339604	0.516898	0.7318	1.17135	2.237	2.50642	2.68947	2.7929	0.208933	0.237998
59.4	0.118093	0.340036	0.517459	0.733799	1.17332	2.23888	2.50793	2.69131	2.79461	0.20923	0.239857
59.6	0.118131	0.341488	0.519218	0.734939	1.17409	2.23931	2.50885	2.69622	2.79765	0.209691	0.239383
59.8	0.118372	0.34279	0.520979	0.736174	1.17573	2.24179	2.51081	2.69801	2.80026	0.20999	0.240706
60	0.117935	0.342938	0.520997	0.738937	1.17815	2.24492	2.51368	2.70246	2.80376	0.210173	0.240702
60.2	0.120131	0.342853	0.523868	0.739073	1.18077	2.24813	2.51374	2.70594	2.80744	0.210202	0.240536
60.4	0.120277	0.344323	0.525058	0.740914	1.18388	2.25075	2.51613	2.70674	2.81097	0.209613	0.241024
60.6	0.119756	0.345557	0.525699	0.743886	1.18649	2.25465	2.51962	2.70893	2.81345	0.210271	0.241361
60.8	0.12012	0.346544	0.524247	0.743593	1.18882	2.25743	2.52276	2.71204	2.81725	0.208706	0.241173
61	0.120466	0.349021	0.526871	0.744472	1.19107	2.25914	2.52377	2.71186	2.82057	0.209955	0.242558
61.2	0.120458	0.34943	0.526288	0.747716	1.19199	2.26177	2.5277	2.71363	2.82153	0.210004	0.242311
61.4	0.119579	0.350942	0.527696	0.749505	1.19303	2.26641	2.52972	2.71699	2.8225	0.209888	0.242032
61.6	0.120526	0.351126	0.527286	0.750259	1.19515	2.26923	2.5321	2.71974	2.82717	0.209379	0.242436
61.8	0.120807	0.350823	0.530287	0.752802	1.19698	2.27137	2.53251	2.71999	2.82852	0.210526	0.242669
62	0.120168	0.35092	0.532138	0.754256	1.19849	2.27507	2.53635	2.72117	2.82926	0.21004	0.241959
62.2	0.119534	0.353011	0.532837	0.756129	1.20139	2.27622	2.53928	2.72189	2.83205	0.210093	0.243346
62.4	0.120519	0.35254	0.533292	0.757029	1.20469	2.27779	2.54168	2.72325	2.83499	0.211222	0.244555
62.6	0.120423	0.352742	0.536003	0.757908	1.20628	2.27912	2.54213	2.72211	2.83467	0.21078	0.244692
62.8	0.119889	0.354419	0.538202	0.759059	1.20762	2.28114	2.54491	2.72493	2.83572	0.211267	0.246389
63	0.12054	0.354509	0.536312	0.760284	1.20975	2.28238	2.54638	2.72726	2.83848	0.212168	0.246576
63.2	0.121005	0.35509	0.53785	0.76065	1.21197	2.28554	2.54823	2.72978	2.84113	0.212064	0.247331
63.4	0.120807	0.356003	0.5397	0.763109	1.21418	2.28728	2.5514	2.73288	2.84217	0.211739	0.247172
63.6	0.121544	0.357235	0.539302	0.764846	1.21666	2.28984	2.5537	2.73646	2.84472	0.212914	0.247957
63.8	0.122085	0.357809	0.539048	0.766541	1.221	2.29226	2.55644	2.74001	2.84843	0.212374	0.247401
64	0.121709	0.358128	0.5414	0.767661	1.22242	2.29456	2.55847	2.7429	2.85097	0.212034	0.248306
64.2	0.122125	0.358361	0.542409	0.76922	1.22497	2.29551	2.56017	2.74659	2.85268	0.212505	0.24838
64.4	0.121684	0.359604	0.541939	0.771145	1.22658	2.29589	2.56101	2.74607	2.85532	0.212001	0.248224
64.6	0.121308	0.360122	0.544963	0.773699	1.22813	2.29835	2.56436	2.74671	2.85786	0.211669	0.249089
64.8	0.121678	0.359371	0.544978	0.775425	1.22965	2.30015	2.56586	2.74802	2.85772	0.213771	0.249126
65	0.120978	0.361867	0.546373	0.777958	1.23245	2.30174	2.56721	2.75017	2.86012	0.213089	0.249505
65.2	0.119921	0.361718	0.546495	0.779381	1.23374	2.3041	2.56957	2.75245	2.86169	0.213474	0.249945
65.4	0.120442	0.36132	0.548006	0.780207	1.23681	2.30906	2.572	2.75569	2.86421	0.213499	0.249527
65.6	0.119096	0.360807	0.549212	0.78026	1.23853	2.31132	2.57407	2.76184	2.86553	0.213185	0.249949
65.8	0.118811	0.36277	0.549521	0.782164	1.23919	2.31373	2.57622	2.76281	2.86983	0.212388	0.249699
66	0.118689	0.362364	0.550879	0.781337	1.24089	2.31675	2.57911	2.76408	2.87126	0.212755	0.249472
66.2	0.119395	0.363916	0.552708	0.78297	1.24424	2.31932	2.58016	2.76484	2.87199	0.211589	0.249724
66.4	0.11977	0.364647	0.55384	0.783755	1.24512	2.31932	2.58146	2.76534	2.87164	0.211542	0.251275
66.6	0.121047	0.366031	0.554734	0.785042	1.24713	2.32123	2.58334	2.76299	2.87307	0.212777	0.251563
66.8	0.120926	0.367633	0.557773	0.786643	1.25148	2.32314	2.58478	2.76571	2.87267	0.212397	0.252937
67	0.121818	0.366854	0.557409	0.788777	1.25525	2.32523	2.58491	2.7665	2.87285	0.211384	0.252569
67.2	0.121549	0.36798	0.559496	0.791268	1.25562	2.32782	2.58748	2.76728	2.87685	0.213105	0.25279
67.4	0.121277	0.36972	0.561011	0.792785	1.25746	2.33067	2.58903	2.77	2.88178	0.213295	0.251607
67.6	0.120271	0.371786	0.562295	0.796197	1.2597	2.33291	2.58988	2.77203	2.88371	0.212831	0.252669
67.8	0.121537	0.370861	0.563196	0.798614	1.26089	2.33521	2.59261	2.77296	2.88713	0.212836	0.252536
68	0.122062	0.373462	0.563897	0.799524	1.26101	2.33617	2.59504	2.77609	2.89087	0.213286	0.253815
68.2	0.122076	0.373459	0.565102	0.799231	1.26382	2.3369	2.597	2.77997	2.89193	0.212152	0.253814
68.4	0.122665	0.373308	0.565693	0.801094	1.26538	2.33783	2.59927	2.78268	2.89132	0.211727	0.255851
68.6	0.123006	0.372472	0.565091	0.801324	1.26913	2.33941	2.60213	2.78775	2.89281	0.212505	0.254793
68.8	0.120738	0.373147	0.564489	0.802329	1.27038	2.34104	2.60283	2.79036	2.89327	0.213314	0.254909
69	0.120456	0.372624	0.566029	0.804798	1.27246	2.34374	2.60485	2.79272	2.89551	0.213088	0.255479
69.2	0.119338	0.372881	0.566299	0.805499	1.27403	2.34757	2.60673	2.79158	2.89664	0.21399	0.25617
69.4	0.118581	0.373889	0.567166	0.807341	1.27801	2.35019	2.60876	2.79423	2.89988	0.21369	0.255848
69.6	0.11978	0.374564	0.569322	0.808482	1.27753	2.35204	2.61004	2.79355	2.90271	0.212991	0.256156
69.8	0.122221	0.375306	0.57237	0.808618	1.27971	2.35373	2.61251	2.79422	2.90571	0.212254	0.257017
70	0.12143	0.37646	0.573874	0.810794	1.28142	2.35591	2.61452	2.79521	2.90526	0.213183	0.256473
70.2	0.123739	0.378105	0.574067	0.813693	1.28138	2.35615	2.61617	2.79959	2.90818	0.212716	0.257044
70.4	0.123102	0.378066	0.575213	0.815346	1.28139	2.35845	2.61814	2.80047	2.90836	0.213925	0.257896
70.6	0.123098	0.379842	0.574731	0.816508	1.2848	2.36008	2.61978	2.80228	2.91058	0.213854	0.259198
70.8	0.122759	0.378825	0.57516	0.818956	1.28731	2.36254	2.62131	2.80684	2.91027	0.215106	0.26009
71	0.123267	0.379367	0.576135	0.81949	1.28925	2.36523	2.62386	2.80754	2.91127	0.216021	0.261258
71.2	0.12239	0.380173	0.579102	0.821363	1.29205	2.36718	2.62444	2.81043	2.9128	0.215741	0.261736
71.4	0.122873	0.380888	0.579381	0.821865	1.29411	2.3693	2.62624	2.81215	2.91471	0.216911	0.260837
71.6	0.122179	0.379894	0.58088	0.824848	1.29657	2.37134	2.62804	2.81502	2.91553	0.217238	0.260304
71.8	0.121829	0.38215	0.579823	0.826187	1.29743	2.37284	2.62864	2.81402	2.91811	0.216738	0.259273
72	0.121821	0.382819	0.580225	0.827851	1.29972	2.37303	2.62963	2.81683	2.91999	0.215672	0.259286
72.2	0.121962	0.38428	0.580478	0.828908	1.30239	2.37514	2.6316	2.81823	2.92132	0.216374	0.258578
72.4	0.121792	0.385117	0.582515	0.829755	1.30545	2.37636	2.63255	2.81701	2.92281	0.216815	0.259516
72.6	0.122095	0.386523	0.584546	0.830069	1.30463	2.37851	2.63386	2.81739	2.92608	0.216276	0.260001
72.8	0.121955	0.388475	0.587658	0.831796	1.30794	2.38035	2.63597	2.8189	2.92886	0.215506	0.261335
73	0.122363	0.389023	0.587121	0.833847	1.30925	2.38278	2.63711	2.82024	2.92942	0.217296	0.26168
73.2	0.12293	0.387323	0.588008	0.835668	1.31075	2.3851	2.63821	2.8191	2.92993	0.217146	0.262719
73.4	0.123468	0.388313	0.588337	0.837718	1.31136	2.38659	2.64063	2.82167	2.93265	0.216429	0.262543
73.6	0.125271	0.388474	0.587894	0.840104	1.31449	2.38828	2.64301	2.82247	2.93152	0.216656	0.26269
73.8	0.125221	0.387765	0.588376	0.840157	1.31468	2.39019	2.64579	2.82449	2.93134	0.215947	0.262457
74	0.123558	0.388613	0.591154	0.840795	1.31628	2.39188	2.64747	2.82719	2.93506	0.215789	0.262295
74.2	0.123318	0.391101	0.591184	0.843108	1.31851	2.39369	2.65002	2.82812	2.93648	0.215479	0.261847
74.4	0.12353	0.390804	0.591564	0.844813	1.32011	2.39501	2.65099	2.83009	2.93806	0.215426	0.263389
74.6	0.121637	0.392046	0.591834	0.846425	1.32175	2.39655	2.65217	2.83087	2.93964	0.215971	0.262913
74.8	0.122662	0.392588	0.594024	0.848538	1.32219	2.39728	2.65219	2.83254	2.94347	0.216606	0.264234
75	0.124802	0.392775	0.594184	0.849983	1.32408	2.3994	2.65351	2.83113	2.94385	0.216052	0.265016
75.2	0.124008	0.39221	0.595504	0.850024	1.32576	2.40164	2.65351	2.83308	2.94578	0.217525	0.266427
75.4	0.123812	0.393135	0.596464	0.850956	1.3278	2.40284	2.65632	2.83422	2.94523	0.217167	0.266021
75.6	0.125025	0.394034	0.599694	0.850757	1.33047	2.40541	2.65781	2.83469	2.94696	0.218265	0.267515
75.8	0.122929	0.395821	0.599194	0.850579	1.33323	2.4084	2.65971	2.83346	2.94676	0.218714	0.26602
76	0.12278	0.396452	0.599394	0.852264	1.33604	2.40918	2.66139	2.83462	2.94857	0.21786	0.266425
76.2	0.123539	0.39675	0.600104	0.85308	1.33708	2.41	2.6645	2.83476	2.9509	0.217682	0.264081
76.4	0.124763	0.398062	0.602024	0.854336	1.3384	2.41248	2.66436	2.83624	2.9545	0.218168	0.265427
76.6	0.12448	0.398612	0.600654	0.855476	1.33894	2.41384	2.66579	2.84014	2.95632	0.215752	0.265663
76.8	0.126115	0.397887	0.602074	0.859045	1.34211	2.41493	2.668	2.84358	2.95813	0.216359	0.265738
77	0.12631	0.398915	0.604194	0.860572	1.34308	2.41749	2.66983	2.84512	2.95938	0.217575	0.265792
77.2	0.126681	0.400597	0.604094	0.862383	1.34498	2.41833	2.67088	2.84838	2.95987	0.217491	0.268128
77.4	0.126283	0.400533	0.604574	0.863628	1.34698	2.42007	2.67229	2.85016	2.96108	0.216364	0.266469
77.6	0.126711	0.401066	0.607114	0.86616	1.34852	2.42089	2.6736	2.85112	2.96235	0.2182	0.266821
77.8	0.12715	0.402765	0.607694	0.866432	1.34801	2.42245	2.67493	2.85113	2.96296	0.217906	0.26827
78	0.125643	0.403721	0.607374	0.867374	1.34961	2.42353	2.67614	2.85328	2.96607	0.218119	0.268221
78.2	0.125844	0.40355	0.608954	0.867813	1.35279	2.4257	2.67784	2.85413	2.96748	0.218437	0.268164
78.4	0.125451	0.404151	0.609154	0.869718	1.35484	2.42658	2.68033	2.85431	2.96745	0.218929	0.269783
78.6	0.12427	0.405803	0.609384	0.870681	1.35517	2.42965	2.68193	2.85453	2.96927	0.217628	0.269505
78.8	0.124195	0.406548	0.610914	0.872428	1.35793	2.43079	2.68234	2.85776	2.97148	0.218016	0.269706
79	0.12571	0.406666	0.612274	0.873726	1.36088	2.43167	2.68418	2.85967	2.97168	0.217151	0.269343
79.2	0.125643	0.407889	0.613944	0.876771	1.36126	2.43357	2.6856	2.86043	2.97432	0.217094	0.270033
79.4	0.125773	0.409262	0.614584	0.876269	1.3616	2.43675	2.68672	2.86257	2.97603	0.216824	0.268895
79.6	0.125776	0.408992	0.614844	0.879042	1.36526	2.43678	2.68761	2.86417	2.97686	0.217369	0.269316
79.8	0.125392	0.408787	0.615874	0.880214	1.36741	2.43797	2.69061	2.86733	2.97775	0.217285	0.269804
80	0.124734	0.409545	0.617224	0.882683	1.36823	2.43969	2.69331	2.8667	2.98063	0.218005	0.270152
80.2	0.125506	0.409578	0.617964	0.882097	1.37002	2.44046	2.69442	2.86785	2.98031	0.217643	0.269836
80.4	0.125602	0.41017	0.620044	0.886262	1.37268	2.44055	2.69657	2.86896	2.98152	0.218178	0.272299
80.6	0.126219	0.409327	0.620104	0.885969	1.37483	2.44259	2.69982	2.87048	2.98277	0.21924	0.273114
80.8	0.127322	0.411016	0.620864	0.887737	1.37505	2.44446	2.70011	2.87008	2.98368	0.219161	0.273542
81	0.12826	0.41194	0.621934	0.887026	1.37545	2.4465	2.69957	2.87256	2.98387	0.22071	0.274877
81.2	0.127245	0.412499	0.622104	0.890144	1.37639	2.4474	2.70111	2.87551	2.98583	0.220157	0.276287
81.4	0.127703	0.412912	0.621414	0.889977	1.37826	2.44934	2.70048	2.87529	2.98802	0.22121	0.274257
81.6	0.128035	0.415622	0.623054	0.890521	1.37983	2.44972	2.69998	2.87769	2.98918	0.221327	0.274449
81.8	0.126846	0.415258	0.623534	0.890741	1.38315	2.45153	2.70108	2.87833	2.99036	0.221481	0.273509
82	0.126747	0.415525	0.623504	0.892959	1.38654	2.45209	2.70296	2.87877	2.9919	0.220084	0.273016
82.2	0.126304	0.416702	0.624274	0.893105	1.38771	2.45417	2.70466	2.8784	2.99467	0.220664	0.272913
82.4	0.125538	0.416694	0.626694	0.894863	1.38963	2.45472	2.70712	2.8816	2.99439	0.219515	0.274453
82.6	0.125928	0.416948	0.627944	0.896956	1.39048	2.45714	2.70873	2.88124	2.99591	0.219054	0.273912
82.8	0.126239	0.417356	0.628464	0.899206	1.39103	2.45838	2.71033	2.88172	3.00029	0.21891	0.275428
83	0.125964	0.41801	0.630184	0.901456	1.39243	2.46048	2.71113	2.88377	3.00036	0.21836	0.276188
83.2	0.1265	0.417383	0.630684	0.900985	1.39473	2.46226	2.71117	2.88367	3.00096	0.21819	0.276082
83.4	0.127138	0.418411	0.632074	0.901958	1.39731	2.46466	2.71252	2.88423	3.00497	0.218376	0.276471
83.6	0.126778	0.418452	0.632324	0.903182	1.39942	2.46584	2.71425	2.88646	3.00808	0.218682	0.277004
83.8	0.126083	0.419294	0.633134	0.905202	1.40131	2.46773	2.71604	2.88739	3.00963	0.21936	0.277551
84	0.126653	0.419839	0.632464	0.904679	1.40208	2.47038	2.71661	2.89089	3.01224	0.220638	0.278575
84.2	0.126217	0.420373	0.633764	0.907766	1.40341	2.472	2.71806	2.89349	3.01317	0.220575	0.278367
84.4	0.124852	0.420129	0.633534	0.908184	1.40425	2.47397	2.71852	2.89704	3.01414	0.221511	0.278061
84.6	0.125069	0.421884	0.635384	0.909817	1.40585	2.4751	2.71938	2.89686	3.01307	0.222392	0.278123
84.8	0.126289	0.422491	0.635674	0.910581	1.40735	2.47636	2.72035	2.89859	3.01234	0.222417	0.278202
85	0.126806	0.423296	0.638404	0.912067	1.40951	2.47725	2.72298	2.89916	3.01419	0.222063	0.277202
85.2	0.127341	0.423734	0.639614	0.913019	1.41178	2.47769	2.72328	2.90047	3.01462	0.221883	0.277399
85.4	0.128847	0.425282	0.640874	0.915164	1.41203	2.47754	2.72506	2.89954	3.01442	0.222586	0.278402
85.6	0.129303	0.425233	0.640424	0.915049	1.41365	2.47914	2.72663	2.90181	3.01626	0.222226	0.279538
85.8	0.129183	0.425102	0.641724	0.916911	1.41477	2.48009	2.72831	2.90527	3.0173	0.222093	0.278848
86	0.129427	0.425205	0.642074	0.917497	1.41722	2.48022	2.72859	2.90542	3.01764	0.222071	0.27872
86.2	0.129759	0.426945	0.641624	0.919193	1.41894	2.48192	2.73123	2.90771	3.01879	0.222189	0.279396
86.4	0.128996	0.427841	0.642314	0.91958	1.42124	2.48459	2.73282	2.90892	3.02183	0.221712	0.279684
86.6	0.128201	0.42734	0.643464	0.921871	1.42243	2.48599	2.73332	2.91186	3.02304	0.222275	0.280593
86.8	0.128149	0.428223	0.643244	0.922133	1.42315	2.4876	2.73384	2.9113	3.02376	0.22369	0.281674
87	0.127512	0.428817	0.644494	0.923755	1.42374	2.48949	2.73414	2.91294	3.02549	0.222573	0.283753
87.2	0.127461	0.429669	0.646214	0.924801	1.42629	2.49097	2.73539	2.91323	3.02894	0.223214	0.284084
87.4	0.128044	0.429132	0.646864	0.926371	1.42777	2.4916	2.73639	2.91483	3.02876	0.223392	0.28437
87.6	0.127893	0.430196	0.647704	0.926957	1.42976	2.49315	2.73745	2.91426	3.03005	0.222445	0.282888
87.8	0.12804	0.431804	0.649874	0.928087	1.43157	2.49442	2.73948	2.91382	3.0332	0.221582	0.283113
88	0.128202	0.432075	0.651014	0.929259	1.43441	2.49476	2.74169	2.91366	3.03427	0.222586	0.283038
88.2	0.129025	0.432192	0.651844	0.931614	1.43506	2.49643	2.74258	2.91389	3.03329	0.223448	0.282883
88.4	0.128872	0.433943	0.652444	0.932817	1.4366	2.49756	2.74308	2.91322	3.03511	0.221543	0.283209
88.6	0.129176	0.434675	0.653144	0.93491	1.43716	2.49782	2.74506	2.91459	3.03728	0.222911	0.283689
88.8	0.12928	0.433204	0.653824	0.935977	1.44029	2.4994	2.74647	2.91674	3.03795	0.221971	0.28322
89	0.128917	0.43432	0.653074	0.936919	1.44031	2.50122	2.74737	2.91831	3.03903	0.221089	0.28273
89.2	0.128492	0.434307	0.653984	0.93581	1.44204	2.50209	2.74906	2.91931	3.04254	0.221548	0.283397
89.4	0.128901	0.434527	0.655274	0.93605	1.44281	2.50362	2.75032	2.92201	3.04336	0.22233	0.283108
89.6	0.128747	0.435251	0.655724	0.937526	1.44326	2.50476	2.7508	2.92166	3.04462	0.221264	0.283738
89.8	0.129708	0.437324	0.655704	0.93853	1.44449	2.5052	2.75155	2.92255	3.04616	0.222676	0.284727
90	0.129837	0.437578	0.656844	0.93943	1.44636	2.50575	2.75224	2.92307	3.04783	0.224414	0.284145
90.2	0.129768	0.438356	0.658824	0.941534	1.44753	2.50767	2.7538	2.9248	3.04807	0.223972	0.284376
90.4	0.130085	0.438151	0.658314	0.943993	1.44961	2.50781	2.75432	2.92476	3.04975	0.225412	0.283992
90.6	0.13038	0.438922	0.661744	0.944882	1.45176	2.50954	2.75549	2.92566	3.05096	0.225631	0.283898
90.8	0.130292	0.439644	0.663134	0.94642	1.45256	2.51136	2.75581	2.92652	3.05073	0.225841	0.283209
91	0.130914	0.440299	0.663844	0.949152	1.45452	2.51209	2.75661	2.92843	3.05222	0.225253	0.284941
91.2	0.130624	0.441168	0.663154	0.951862	1.45574	2.513	2.7567	2.92819	3.05158	0.224856	0.284088
91.4	0.131146	0.443571	0.664434	0.952783	1.45784	2.51525	2.75881	2.93053	3.0516	0.22523	0.284888
91.6	0.131392	0.444258	0.663774	0.952793	1.46076	2.51614	2.76058	2.93153	3.05157	0.225002	0.285176
91.8	0.13124	0.443549	0.665584	0.95452	1.46278	2.51593	2.76175	2.93275	3.05214	0.224474	0.285994
92	0.131353	0.444812	0.665514	0.955734	1.46547	2.51919	2.76336	2.93332	3.05078	0.224713	0.285588
92.2	0.130919	0.445749	0.667554	0.955995	1.46684	2.51968	2.76457	2.93625	3.05364	0.22424	0.2861
92.4	0.130964	0.44481	0.668924	0.95679	1.46779	2.52235	2.76573	2.9369	3.05648	0.223917	0.286805
92.6	0.131536	0.443634	0.670024	0.959972	1.46808	2.52341	2.76606	2.93873	3.0576	0.22403	0.286444
92.8	0.131085	0.446126	0.668684	0.959794	1.46946	2.52504	2.76746	2.93952	3.06021	0.224339	0.286917
93	0.131042	0.445978	0.670944	0.959134	1.46822	2.52465	2.76929	2.94112	3.06254	0.22406	0.286847
93.2	0.132236	0.445913	0.670234	0.96061	1.47046	2.52612	2.77052	2.94218	3.0639	0.224698	0.287973
93.4	0.132375	0.447067	0.670624	0.961426	1.47097	2.52556	2.77189	2.9428	3.0647	0.224661	0.287939
93.6	0.132372	0.448472	0.670374	0.96083	1.47319	2.52689	2.77269	2.94432	3.06548	0.225539	0.289137
93.8	0.132958	0.44786	0.673054	0.962776	1.4746	2.52902	2.77393	2.94532	3.0671	0.225899	0.288537
94	0.132288	0.447783	0.673404	0.964691	1.47757	2.52969	2.77377	2.94668	3.06915	0.225743	0.28897
94.2	0.131929	0.448848	0.674974	0.966072	1.47748	2.53063	2.77425	2.94672	3.07032	0.225761	0.289276
94.4	0.131674	0.449355	0.676224	0.968761	1.48104	2.53152	2.77493	2.94845	3.07221	0.225103	0.289232
94.6	0.131478	0.449507	0.677864	0.969986	1.48134	2.53261	2.77586	2.94921	3.07418	0.225036	0.289556
94.8	0.131398	0.450212	0.677524	0.970247	1.4831	2.53412	2.77595	2.95084	3.07484	0.224697	0.290513
95	0.131511	0.451936	0.678714	0.973031	1.48469	2.53579	2.77694	2.95153	3.07714	0.224536	0.291695
95.2	0.132833	0.452453	0.679334	0.973376	1.48696	2.53708	2.77813	2.95317	3.07699	0.225066	0.29105
95.4	0.132665	0.451885	0.681024	0.973041	1.48762	2.53778	2.77907	2.9539	3.07625	0.225938	0.291358
95.6	0.132369	0.453113	0.681304	0.973533	1.48978	2.53837	2.78083	2.95533	3.07797	0.225984	0.290705
95.8	0.132332	0.453682	0.682934	0.976421	1.48942	2.53849	2.78285	2.95634	3.07725	0.225937	0.29084
96	0.132442	0.453544	0.683904	0.97503	1.48989	2.53971	2.78338	2.9575	3.07805	0.227558	0.290025
96.2	0.131499	0.45355	0.684154	0.977562	1.4912	2.53961	2.78366	2.95856	3.08069	0.227727	0.29049
96.4	0.130976	0.455363	0.684804	0.979205	1.49373	2.54163	2.78434	2.95996	3.08291	0.227655	0.292173
96.6	0.131568	0.455743	0.684984	0.980691	1.49476	2.54305	2.78493	2.95984	3.08327	0.227013	0.293002
96.8	0.131039	0.456696	0.684804	0.980398	1.49721	2.54372	2.78585	2.96083	3.08514	0.226881	0.293952
97	0.131104	0.457598	0.686084	0.981538	1.49827	2.54557	2.78803	2.96235	3.08516	0.225965	0.294129
97.2	0.130096	0.458812	0.686324	0.981863	1.49968	2.5461	2.78879	2.96386	3.08374	0.225194	0.293927
97.4	0.130218	0.458879	0.686724	0.982668	1.49898	2.54711	2.78904	2.96513	3.08365	0.225229	0.291725
97.6	0.13059	0.459137	0.689014	0.983819	1.5004	2.54859	2.79078	2.96886	3.08505	0.224926	0.292458
97.8	0.130462	0.458765	0.689384	0.984248	1.50056	2.54872	2.78996	2.97176	3.08894	0.225119	0.292132
98	0.130747	0.458986	0.689104	0.985787	1.50307	2.54824	2.79052	2.96998	3.09061	0.225543	0.293235
98.2	0.131887	0.457877	0.690554	0.986111	1.50527	2.55059	2.79204	2.97135	3.09326	0.225706	0.294269
98.4	0.132285	0.458461	0.691724	0.987869	1.50744	2.55208	2.79332	2.97169	3.09537	0.22505	0.294533
98.6	0.131736	0.458842	0.690684	0.988895	1.50909	2.5524	2.79382	2.97046	3.09688	0.226258	0.294526
98.8	0.131483	0.46027	0.692404	0.990098	1.51191	2.55356	2.79589	2.96931	3.09524	0.226129	0.295359
99	0.131622	0.460044	0.691784	0.990883	1.51366	2.55504	2.79675	2.97307	3.09366	0.225922	0.294485
99.2	0.130445	0.460468	0.692894	0.991804	1.51286	2.55583	2.79808	2.97305	3.0938	0.227873	0.294624
99.4	0.130953	0.461692	0.693534	0.992421	1.51511	2.55604	2.79927	2.97427	3.09309	0.227388	0.296126
99.6	0.130582	0.462094	0.695864	0.994618	1.51588	2.55796	2.79935	2.9761	3.09279	0.227625	0.296374
99.8	0.130389	0.462687	0.696754	0.997528	1.51681	2.56052	2.79978	2.97746	3.09359	0.228602	0.295618
100	0.130504	0.462927	0.698784	0.998961	1.51714	2.56157	2.79988	2.97959	3.09494	0.228116	0.295823
100.2	0.131107	0.465215	0.699384	1.00077	1.51991	2.56306	2.80014	2.98091	3.09622	0.22524	0.29555
100.4	0.131369	0.464062	0.699424	1.00221	1.5206	2.5637	2.8012	2.9829	3.09788	0.226	0.295662
100.6	0.131975	0.465299	0.699264	1.0025	1.52195	2.564	2.80235	2.983	3.09915	0.225027	0.296404
100.8	0.132657	0.465797	0.699164	1.00208	1.52308	2.5642	2.80368	2.98489	3.10079	0.225059	0.296149
101	0.131982	0.467218	0.701254	1.0044	1.52416	2.56407	2.80545	2.9841	3.102	0.226005	0.297029
101.2	0.133496	0.467888	0.701704	1.00628	1.5252	2.56467	2.80642	2.98485	3.10292	0.228034	0.297944
101.4	0.132847	0.469229	0.701864	1.00711	1.52532	2.56597	2.80737	2.98459	3.10427	0.228357	0.29849
101.6	0.132424	0.4691	0.702954	1.00878	1.52728	2.56645	2.80815	2.98617	3.10431	0.228904	0.297972
101.8	0.132332	0.469689	0.703314	1.00884	1.52857	2.56792	2.80897	2.98533	3.10538	0.22783	0.298347
102	0.133271	0.470707	0.704274	1.00947	1.53013	2.56961	2.81001	2.98611	3.1089	0.226897	0.298019
102.2	0.132268	0.471921	0.704354	1.0108	1.53163	2.57124	2.81134	2.98622	3.11177	0.227542	0.298113
102.4	0.13208	0.472233	0.706154	1.01187	1.53415	2.57187	2.8127	2.98524	3.11315	0.226719	0.29715
102.6	0.132016	0.47357	0.707564	1.01229	1.53481	2.573	2.814	2.98659	3.11505	0.226691	0.2976
102.8	0.132587	0.473522	0.708844	1.01516	1.53679	2.57438	2.81496	2.98773	3.11459	0.226672	0.297844
103	0.132616	0.474299	0.708074	1.01686	1.53896	2.57485	2.81599	2.98885	3.1128	0.227434	0.298492
103.2	0.132268	0.472546	0.709494	1.01727	1.53977	2.57471	2.81687	2.98963	3.11094	0.225885	0.298374
103.4	0.13245	0.47361	0.709114	1.01942	1.53987	2.577	2.81672	2.9945	3.11118	0.226863	0.299235
103.6	0.132609	0.474261	0.709734	1.0209	1.5423	2.57823	2.81754	2.99578	3.11247	0.227111	0.299079
103.8	0.133446	0.47344	0.710934	1.02122	1.54214	2.5792	2.81718	2.99519	3.11335	0.227202	0.299758
104	0.133258	0.474204	0.710814	1.02092	1.54253	2.58107	2.81847	2.9956	3.11378	0.228238	0.300276
104.2	0.133464	0.476897	0.712554	1.02143	1.54439	2.58202	2.81799	2.99679	3.1162	0.228915	0.300226
104.4	0.132661	0.475886	0.712874	1.02212	1.5454	2.58149	2.81872	2.99433	3.11657	0.228655	0.301656
104.6	0.133115	0.475326	0.712674	1.02347	1.54664	2.58107	2.81884	2.99307	3.11661	0.228504	0.301646
104.8	0.132433	0.477207	0.712934	1.02535	1.54831	2.58035	2.82132	2.99632	3.11962	0.229516	0.302277
105	0.132694	0.476456	0.714534	1.02733	1.54847	2.5803	2.82139	2.99702	3.11964	0.228168	0.301504
105.2	0.133662	0.475778	0.715064	1.02714	1.54973	2.58086	2.82335	2.99722	3.11989	0.228649	0.302033
105.4	0.134439	0.478904	0.715954	1.0276	1.55228	2.58234	2.824	2.99763	3.12116	0.228894	0.300329
105.6	0.133467	0.479946	0.717894	1.02777	1.55236	2.58412	2.82494	2.99946	3.12239	0.228668	0.301935
105.8	0.133615	0.481224	0.718964	1.0277	1.55374	2.5851	2.82503	3.00182	3.12367	0.228848	0.301962
106	0.133195	0.482614	0.719854	1.02776	1.55524	2.586	2.82583	3.0022	3.12693	0.228715	0.302421
106.2	0.13219	0.482622	0.721824	1.02997	1.55507	2.58735	2.82572	3.00177	3.12676	0.227945	0.302683
106.4	0.13254	0.481343	0.724104	1.03234	1.55557	2.58724	2.82667	3.00405	3.1271	0.228677	0.303458
106.6	0.133375	0.481641	0.724624	1.03403	1.55745	2.58875	2.82818	3.00522	3.12646	0.229106	0.302759
106.8	0.133904	0.480103	0.724174	1.03658	1.55898	2.59005	2.82879	3.00301	3.12467	0.227597	0.30318
107	0.133619	0.479609	0.725464	1.03773	1.56074	2.59208	2.8294	3.00305	3.12442	0.229179	0.303011
107.2	0.135342	0.481394	0.724734	1.03737	1.56328	2.59197	2.82963	3.00454	3.12644	0.229412	0.304198
107.4	0.134832	0.482229	0.724304	1.03854	1.56446	2.59334	2.83097	3.00543	3.12824	0.228254	0.304222
107.6	0.135725	0.482101	0.725134	1.03912	1.5655	2.5936	2.83098	3.00452	3.12908	0.228715	0.304707
107.8	0.134658	0.484164	0.726014	1.03942	1.56762	2.59517	2.83187	3.00523	3.1307	0.230425	0.305036
108	0.13558	0.486203	0.724494	1.04075	1.5694	2.59522	2.83297	3.00752	3.13229	0.229294	0.3059
108.2	0.134073	0.485768	0.724934	1.04329	1.57091	2.59705	2.83536	3.00878	3.13273	0.229672	0.304552
108.4	0.134354	0.48625	0.724684	1.04231	1.572	2.59761	2.83602	3.00792	3.1329	0.229193	0.304888
108.6	0.133354	0.486609	0.724964	1.04239	1.57257	2.59892	2.83724	3.00835	3.13571	0.228399	0.30497
108.8	0.134071	0.486372	0.726354	1.04295	1.57334	2.59953	2.83826	3.00958	3.13452	0.229148	0.30476
109	0.133914	0.486105	0.728624	1.04378	1.57391	2.60078	2.83992	3.00957	3.13547	0.229011	0.305645
109.2	0.134372	0.487035	0.730244	1.04505	1.57459	2.60135	2.84033	3.01034	3.13645	0.228466	0.307118
109.4	0.134904	0.486976	0.731854	1.04742	1.57589	2.60335	2.84097	3.01194	3.13693	0.228422	0.306889
109.6	0.135664	0.489555	0.731874	1.0486	1.57808	2.60331	2.84199	3.0144	3.13761	0.228873	0.307714
109.8	0.135009	0.48985	0.732764	1.04943	1.57835	2.60495	2.84251	3.01447	3.14002	0.228521	0.307547
110	0.135728	0.491232	0.733144	1.05149	1.57957	2.60453	2.84303	3.01462	3.13931	0.229713	0.307331
110.2	0.1365	0.490823	0.733014	1.05271	1.58188	2.60552	2.84411	3.01598	3.14141	0.229472	0.30709
110.4	0.136021	0.491744	0.733554	1.05313	1.58319	2.60604	2.84581	3.01665	3.14234	0.231377	0.308424
110.6	0.136147	0.491039	0.734684	1.05673	1.58483	2.60803	2.8468	3.01608	3.14271	0.232155	0.307476
110.8	0.136901	0.491918	0.735274	1.05778	1.58781	2.60542	2.84841	3.01796	3.14513	0.231053	0.309125
111	0.136799	0.492159	0.735514	1.05727	1.58918	2.60696	2.84827	3.02045	3.14588	0.230678	0.309706
111.2	0.135975	0.492057	0.735454	1.05876	1.5894	2.60825	2.8493	3.02032	3.14506	0.232084	0.309657
111.4	0.137269	0.49365	0.738024	1.0598	1.59102	2.60731	2.84949	3.01935	3.14563	0.231108	0.31019
111.6	0.136878	0.495825	0.738434	1.05952	1.59164	2.60678	2.85017	3.02073	3.14884	0.230297	0.31144
111.8	0.136793	0.497411	0.738124	1.06157	1.59079	2.60927	2.85049	3.02136	3.14909	0.230843	0.31082
112	0.136272	0.49848	0.739314	1.06366	1.59237	2.61145	2.8521	3.02228	3.1507	0.230329	0.311056
112.2	0.136412	0.500811	0.741554	1.06243	1.59335	2.61116	2.85473	3.02441	3.1528	0.229384	0.310372
112.4	0.135469	0.500607	0.740334	1.06239	1.59466	2.61204	2.85523	3.02825	3.15379	0.230578	0.309948
112.6	0.135443	0.498919	0.740264	1.06362	1.59621	2.61259	2.85593	3.0279	3.15271	0.23049	0.309462
112.8	0.135774	0.498735	0.741144	1.06234	1.59766	2.61341	2.85757	3.02765	3.15212	0.23152	0.308975
113	0.135575	0.496946	0.742464	1.06278	1.59853	2.61291	2.8586	3.02712	3.15344	0.231703	0.308432
113.2	0.135991	0.496532	0.741854	1.06568	1.59969	2.61431	2.85692	3.02757	3.15304	0.232241	0.308984
113.4	0.136569	0.497831	0.741374	1.0675	1.60048	2.61685	2.85726	3.02703	3.15509	0.232052	0.30924
113.6	0.135923	0.498789	0.742534	1.06753	1.60131	2.6193	2.85815	3.02895	3.15694	0.232436	0.310109
113.8	0.135683	0.498555	0.745434	1.0694	1.60255	2.6201	2.85804	3.03009	3.15798	0.230918	0.311112
114	0.136736	0.498962	0.745414	1.06971	1.60461	2.62168	2.85866	3.03097	3.15906	0.230001	0.311542
114.2	0.136794	0.500261	0.746414	1.06981	1.60734	2.62204	2.85968	3.03171	3.16116	0.230246	0.312939
114.4	0.136669	0.500824	0.748204	1.07082	1.60859	2.62089	2.86018	3.03315	3.15891	0.230221	0.312862
114.6	0.137248	0.50149	0.750704	1.07287	1.60947	2.62169	2.86149	3.03286	3.15922	0.230418	0.311957
114.8	0.138173	0.501782	0.749174	1.07452	1.61158	2.6227	2.86092	3.03361	3.16155	0.231888	0.311949
115	0.137953	0.504122	0.750524	1.07605	1.61187	2.62222	2.86128	3.03324	3.16153	0.234106	0.312558
115.2	0.138008	0.503755	0.751844	1.07737	1.61195	2.62339	2.86221	3.03386	3.16138	0.234639	0.31236
115.4	0.138963	0.503286	0.752444	1.07867	1.61258	2.62645	2.86365	3.0344	3.16422	0.234272	0.313091
115.6	0.139323	0.504021	0.750494	1.07853	1.61429	2.62657	2.8633	3.03538	3.16277	0.234626	0.313592
115.8	0.138547	0.504659	0.752584	1.07956	1.61435	2.62601	2.86567	3.03539	3.16249	0.234583	0.31434
116	0.139099	0.504817	0.753124	1.08051	1.61549	2.62758	2.86587	3.03786	3.16396	0.234663	0.313223
116.2	0.139376	0.506395	0.752804	1.08209	1.61631	2.62756	2.86633	3.03796	3.16485	0.234344	0.314239
116.4	0.13844	0.506513	0.754164	1.08481	1.61786	2.6263	2.86636	3.03801	3.16564	0.235228	0.312972
116.6	0.139275	0.506186	0.755234	1.08544	1.61969	2.62683	2.8671	3.03954	3.16749	0.236184	0.313371
116.8	0.139391	0.506794	0.755914	1.08567	1.62055	2.62812	2.86728	3.04074	3.16758	0.235238	0.312027
117	0.139491	0.50662	0.755954	1.08674	1.62096	2.62806	2.86744	3.04073	3.16953	0.23518	0.312868
117.2	0.138461	0.506099	0.757264	1.08727	1.62192	2.62872	2.86767	3.04059	3.16974	0.234095	0.311725
117.4	0.139453	0.506548	0.758064	1.08628	1.62356	2.62939	2.86888	3.04196	3.1692	0.232591	0.312848
117.6	0.138204	0.508305	0.760174	1.08711	1.62373	2.63033	2.87025	3.04261	3.17122	0.232514	0.313139
117.8	0.138854	0.508292	0.758954	1.08841	1.62505	2.63165	2.87095	3.0437	3.17248	0.233807	0.314278
118	0.139299	0.508933	0.758464	1.08914	1.62714	2.6319	2.87226	3.04463	3.17088	0.232385	0.315114
118.2	0.140878	0.509608	0.759554	1.08933	1.62933	2.63247	2.87279	3.04418	3.17279	0.233672	0.315133
118.4	0.139487	0.51142	0.759694	1.08894	1.63008	2.63353	2.8743	3.04349	3.17462	0.235197	0.31569
118.6	0.140146	0.511289	0.760294	1.09068	1.63162	2.63341	2.87438	3.04257	3.17419	0.234784	0.316401
118.8	0.139428	0.512228	0.762954	1.09054	1.6337	2.63445	2.8742	3.04203	3.17743	0.233619	0.316134
119	0.13933	0.513496	0.765084	1.09099	1.63419	2.63644	2.8736	3.04159	3.18072	0.234672	0.316185
119.2	0.139415	0.5136	0.765624	1.0934	1.63464	2.6361	2.874	3.04335	3.18202	0.234723	0.317132
119.4	0.140333	0.513522	0.766554	1.09618	1.63574	2.63718	2.87449	3.04422	3.18322	0.233485	0.317479
119.6	0.140608	0.512381	0.766024	1.09681	1.63767	2.63889	2.87468	3.04521	3.18522	0.233697	0.316035
119.8	0.141234	0.513313	0.765214	1.09872	1.63808	2.63842	2.87534	3.04563	3.18453	0.23453	0.317003
120	0.141301	0.513415	0.766724	1.10031	1.63913	2.63894	2.87714	3.04582	3.18375	0.234113	0.316901
120.2	0.140594	0.514132	0.767144	1.09975	1.64075	2.64154	2.87827	3.04683	3.18369	0.233801	0.316715
120.4	0.140899	0.514844	0.766494	1.10009	1.64205	2.64081	2.87775	3.04741	3.18513	0.23497	0.316734
120.6	0.141843	0.517289	0.768574	1.10082	1.64252	2.64152	2.87779	3.04764	3.18326	0.235238	0.317843
120.8	0.141864	0.517364	0.768674	1.10337	1.64189	2.64269	2.87893	3.04821	3.18163	0.235522	0.317204
121	0.140934	0.517225	0.767174	1.10339	1.64411	2.6431	2.87958	3.04875	3.18183	0.236598	0.317919
121.2	0.141669	0.51834	0.768484	1.10478	1.6445	2.6433	2.87935	3.04925	3.18095	0.236223	0.317855
121.4	0.141601	0.518205	0.769534	1.10539	1.64479	2.64568	2.88013	3.04924	3.18093	0.236933	0.317865
121.6	0.141053	0.519305	0.770294	1.10678	1.64549	2.64543	2.88104	3.05066	3.1821	0.23721	0.317288
121.8	0.140246	0.519952	0.771184	1.10632	1.64943	2.64728	2.88179	3.05182	3.18468	0.236272	0.317765
122	0.141603	0.521125	0.773984	1.10734	1.65007	2.64738	2.88255	3.05323	3.18494	0.235653	0.31756
122.2	0.140486	0.522086	0.773814	1.10816	1.65038	2.64838	2.88383	3.05344	3.1856	0.235534	0.3182
122.4	0.141133	0.522996	0.774054	1.109	1.6514	2.6484	2.88449	3.05522	3.18578	0.235043	0.319114
122.6	0.140921	0.522089	0.774404	1.11018	1.65323	2.64867	2.88572	3.05567	3.18703	0.233857	0.320267
122.8	0.142228	0.522609	0.776264	1.1107	1.65292	2.6486	2.88602	3.05623	3.18642	0.234379	0.320893
123	0.141268	0.523098	0.775904	1.11228	1.6534	2.64834	2.88497	3.05613	3.18717	0.23528	0.320977
123.2	0.142149	0.52307	0.777264	1.11458	1.65546	2.64779	2.8856	3.05735	3.18863	0.236771	0.321548
123.4	0.141763	0.523396	0.778364	1.11539	1.65873	2.64852	2.88602	3.05652	3.19031	0.235982	0.320675
123.6	0.142549	0.523971	0.777024	1.11559	1.65954	2.64893	2.88544	3.05716	3.18965	0.23602	0.319537
123.8	0.141398	0.524212	0.777684	1.11713	1.66046	2.64868	2.88599	3.05764	3.19059	0.23615	0.319634
124	0.141685	0.525071	0.777204	1.11735	1.66129	2.65137	2.88847	3.05975	3.19078	0.235225	0.320124
124.2	0.14175	0.525092	0.777784	1.1165	1.66223	2.65293	2.88946	3.05977	3.19216	0.236454	0.319518
124.4	0.141661	0.525406	0.778844	1.11813	1.66031	2.65264	2.89038	3.06124	3.19281	0.236162	0.320514
124.6	0.141543	0.525595	0.781474	1.12001	1.6611	2.65499	2.89112	3.06166	3.19437	0.236997	0.321665
124.8	0.14277	0.525454	0.781894	1.11962	1.66238	2.65644	2.89159	3.06298	3.19404	0.236769	0.321527
125	0.142704	0.52622	0.784024	1.12146	1.66327	2.65604	2.89164	3.06245	3.19611	0.237439	0.320502
125.2	0.141881	0.526439	0.784084	1.12357	1.66415	2.65688	2.89171	3.06352	3.19639	0.235342	0.320835
125.4	0.142162	0.526702	0.784414	1.1243	1.66546	2.6583	2.89157	3.06413	3.19529	0.236498	0.319828
125.6	0.142369	0.527512	0.784634	1.12455	1.66701	2.65924	2.89329	3.06436	3.19726	0.237156	0.319883
125.8	0.141678	0.529692	0.785624	1.12549	1.66821	2.65975	2.89485	3.06351	3.19758	0.237299	0.320857
126	0.142211	0.52906	0.784424	1.12677	1.67024	2.66079	2.89481	3.06391	3.19837	0.237704	0.321454
126.2	0.143074	0.530304	0.785864	1.12652	1.67064	2.66072	2.89698	3.06463	3.19899	0.238772	0.321758
126.4	0.143944	0.531554	0.786844	1.12777	1.6738	2.66181	2.89879	3.06423	3.20035	0.238344	0.323415
126.6	0.143751	0.532214	0.787384	1.12853	1.67367	2.66195	2.89828	3.0652	3.20091	0.238131	0.323927
126.8	0.144067	0.532594	0.787284	1.13094	1.67472	2.66365	2.89723	3.06705	3.20461	0.238395	0.323232
127	0.143787	0.532144	0.789684	1.13034	1.67662	2.66398	2.89882	3.06813	3.20585	0.237702	0.324212
127.2	0.143709	0.532174	0.788684	1.13304	1.677	2.66383	2.89805	3.06809	3.20641	0.237902	0.325258
127.4	0.142199	0.532554	0.790644	1.13356	1.67569	2.66457	2.89783	3.06977	3.20632	0.238181	0.324933
127.6	0.141349	0.531714	0.789534	1.1342	1.67851	2.66438	2.89932	3.07027	3.20642	0.238255	0.324716
127.8	0.1414	0.531754	0.789564	1.13394	1.67965	2.66438	2.90086	3.0699	3.20536	0.237916	0.325737
128	0.141065	0.532714	0.788864	1.13658	1.67984	2.665	2.90211	3.07002	3.20467	0.238859	0.325112
128.2	0.140494	0.533014	0.791274	1.13679	1.68175	2.66649	2.90134	3.07074	3.20417	0.239231	0.324512
128.4	0.141142	0.532964	0.788534	1.1369	1.68313	2.66604	2.90252	3.0699	3.20517	0.238964	0.324883
128.6	0.141201	0.535244	0.790354	1.13798	1.6822	2.66696	2.90313	3.07057	3.20462	0.238148	0.32537
128.8	0.14302	0.535734	0.791834	1.13975	1.68394	2.66639	2.90286	3.07148	3.20501	0.238731	0.324882
129	0.143612	0.537204	0.793024	1.13967	1.68466	2.66641	2.90189	3.07306	3.20441	0.237824	0.32519
129.2	0.144616	0.538284	0.792334	1.14024	1.68673	2.66811	2.90389	3.07334	3.2057	0.237626	0.325179
129.4	0.145273	0.539544	0.795164	1.13997	1.68898	2.66848	2.90378	3.076	3.20642	0.237886	0.324712
129.6	0.145976	0.539714	0.796124	1.1408	1.69096	2.66852	2.90389	3.07603	3.20719	0.237749	0.324822
129.8	0.145923	0.540084	0.795794	1.14114	1.69067	2.67008	2.9046	3.07666	3.20666	0.237531	0.32523
130	0.013909	0.429703	0.657624	1.01886	1.53439	2.51993	2.76223	2.92031	3.07925	0.095796	0.204622
130.2	0.002382	0.410432	0.648704	1.00455	1.52128	2.50355	2.73916	2.8808	3.05803	0.088787	0.206034
130.4	-0.00079	0.408008	0.643304	0.999746	1.50613	2.49245	2.72452	2.86525	3.03879	0.0839	0.209054
130.6	-0.00157	0.405787	0.642174	0.993624	1.50445	2.49261	2.71594	2.85685	3.02772	0.077962	0.211142
130.8	-0.00258	0.402312	0.640144	0.991908	1.49998	2.48191	2.70513	2.85036	3.017	0.075527	0.214739
131	-0.00649	0.39668	0.636394	0.986059	1.4923	2.47519	2.69387	2.83632	3.00406	0.068814	0.215343
131.2	-0.00652	0.39589	0.634914	0.983704	1.4887	2.47113	2.68766	2.83186	2.99516	0.064146	0.216932
131.4	-0.00663	0.39453	0.634174	0.981748	1.48634	2.46742	2.68269	2.82793	2.98895	0.061214	0.21735
131.6	-0.00815	0.392982	0.632484	0.981758	1.48439	2.46258	2.67896	2.82277	2.98387	0.058182	0.217096
131.8	-0.00882	0.391695	0.631964	0.980848	1.48219	2.45924	2.67494	2.81716	2.97959	0.055838	0.216173
132	-0.00859	0.391353	0.631724	0.980398	1.48012	2.45541	2.67143	2.81155	2.97461	0.056054	0.215682
132.2	-0.00867	0.39051	0.631974	0.980324	1.47914	2.45301	2.66796	2.80745	2.9712	0.054588	0.214167
132.4	-0.01029	0.38997	0.631504	0.981088	1.47924	2.45128	2.66425	2.80234	2.96713	0.053372	0.213201
132.6	-0.00927	0.389315	0.631794	0.980241	1.4781	2.44889	2.6592	2.79864	2.96256	0.053188	0.211372
132.8	-0.00964	0.389105	0.630624	0.97999	1.47705	2.44701	2.65553	2.79485	2.95985	0.052463	0.210057
133	-0.00905	0.388146	0.629784	0.979414	1.47703	2.44607	2.65256	2.79141	2.95635	0.052442	0.208229
133.2	-0.00942	0.387041	0.629044	0.979717	1.47623	2.44319	2.64916	2.78736	2.95257	0.054263	0.207484
133.4	-0.00777	0.386497	0.628664	0.979309	1.4751	2.44016	2.64633	2.78387	2.94952	0.054424	0.205748
133.6	-0.00869	0.38648	0.628874	0.978211	1.47607	2.43806	2.64456	2.78074	2.94748	0.05486	0.204872
133.8	-0.00812	0.385806	0.628754	0.977457	1.47648	2.43669	2.64177	2.77708	2.9434	0.055814	0.203269
134	-0.00946	0.385022	0.629084	0.97752	1.47504	2.43519	2.63766	2.77421	2.94092	0.055487	0.202822
134.2	-0.00928	0.385626	0.628624	0.977321	1.47475	2.43323	2.63453	2.76978	2.93757	0.054984	0.201727
134.4	-0.00998	0.385099	0.629124	0.976369	1.47388	2.4316	2.63113	2.76595	2.93496	0.055584	0.201658
134.6	-0.00937	0.384479	0.629054	0.976725	1.47179	2.42962	2.62754	2.76234	2.93066	0.055981	0.20085
134.8	-0.00987	0.384215	0.629504	0.976976	1.47078	2.42759	2.62474	2.76011	2.92802	0.057055	0.201128
135	-0.00955	0.38387	0.629074	0.975846	1.47155	2.42436	2.62343	2.75714	2.92423	0.057406	0.201124
135.2	-0.01102	0.383416	0.629504	0.975417	1.47088	2.42188	2.61973	2.7547	2.92129	0.057834	0.200472
135.4	-0.01107	0.38273	0.628914	0.974454	1.4702	2.42062	2.61749	2.75314	2.91803	0.0581	0.200094
135.6	-0.01097	0.382625	0.628414	0.974695	1.4687	2.41935	2.61428	2.75055	2.91703	0.059244	0.200723
135.8	-0.01122	0.381618	0.627144	0.974245	1.46768	2.41683	2.61193	2.74696	2.91416	0.058409	0.199493
136	-0.01157	0.381513	0.626764	0.974799	1.46718	2.41479	2.60923	2.74304	2.91356	0.058863	0.199184
136.2	-0.01134	0.380014	0.625804	0.973397	1.46591	2.41371	2.60803	2.74099	2.91174	0.059689	0.199143
136.4	-0.01162	0.379606	0.624884	0.973889	1.46574	2.41051	2.60561	2.73684	2.91014	0.059891	0.198707
136.6	-0.01143	0.378486	0.623774	0.973429	1.46572	2.4088	2.60408	2.73354	2.90671	0.059631	0.198747
136.8	-0.01159	0.37931	0.624164	0.973366	1.46523	2.40751	2.60289	2.73113	2.90488	0.060607	0.198963
137	-0.01193	0.378254	0.623734	0.973523	1.46334	2.40687	2.59997	2.72942	2.90223	0.060794	0.199101
137.2	-0.0104	0.379769	0.623234	0.973931	1.46236	2.40549	2.59848	2.72622	2.90019	0.061201	0.200344
137.4	-0.00988	0.380221	0.622834	0.973376	1.46059	2.40453	2.59654	2.72517	2.89821	0.061667	0.200862
137.6	-0.01013	0.380729	0.622544	0.972665	1.46036	2.40225	2.5949	2.72283	2.89679	0.063168	0.200862
137.8	-0.00951	0.379856	0.622344	0.97144	1.45968	2.40123	2.59251	2.72087	2.89446	0.063249	0.201183
138	-0.00966	0.379543	0.622634	0.970655	1.45963	2.39885	2.59066	2.71808	2.89232	0.064123	0.200913
138.2	-0.01108	0.378361	0.623374	0.97031	1.46038	2.39736	2.58786	2.71637	2.89073	0.063958	0.200343
138.4	-0.01073	0.377006	0.623464	0.970007	1.46061	2.39646	2.58528	2.7136	2.88835	0.064472	0.200842
138.6	-0.01108	0.377184	0.623094	0.969682	1.459	2.39502	2.58277	2.71199	2.88577	0.064395	0.20114
138.8	-0.01155	0.377863	0.621944	0.970164	1.45847	2.39362	2.58053	2.70947	2.88442	0.065176	0.201996
139	-0.00959	0.378983	0.621454	0.969609	1.45778	2.39282	2.57817	2.70797	2.88278	0.064872	0.202702
139.2	-0.00917	0.379735	0.620334	0.969504	1.45558	2.39196	2.57635	2.70525	2.88168	0.064948	0.202104
139.4	-0.00961	0.379423	0.619564	0.969117	1.45551	2.38946	2.57444	2.7042	2.88046	0.065121	0.202338
139.6	-0.01051	0.37873	0.619984	0.968563	1.45435	2.38819	2.57329	2.70167	2.88039	0.063806	0.201918
139.8	-0.01052	0.37845	0.620844	0.967453	1.45409	2.38591	2.57141	2.69986	2.8783	0.063268	0.201879
140	-0.01298	0.378283	0.620504	0.967192	1.45319	2.38413	2.5705	2.6982	2.87578	0.063568	0.201634
140.2	-0.01336	0.377227	0.620654	0.966302	1.45424	2.38211	2.56862	2.69722	2.87343	0.063762	0.201547
140.4	-0.013	0.377903	0.620894	0.965549	1.45365	2.38115	2.56707	2.69491	2.87132	0.063652	0.201167
140.6	-0.01239	0.37772	0.620794	0.965225	1.45402	2.37989	2.56485	2.69319	2.86834	0.064593	0.201572
140.8	-0.01165	0.377768	0.620144	0.965539	1.45398	2.37949	2.56342	2.69219	2.86719	0.063659	0.201968
141	-0.01063	0.377156	0.620074	0.964168	1.45344	2.37767	2.56084	2.68975	2.86625	0.064379	0.2012
141.2	-0.00972	0.377143	0.619984	0.964534	1.45145	2.37471	2.55926	2.68815	2.86469	0.065262	0.202291
141.4	-0.01111	0.37724	0.620204	0.964115	1.45068	2.37358	2.55846	2.68663	2.86442	0.066633	0.201707
141.6	-0.01122	0.376944	0.619384	0.963425	1.45092	2.37172	2.5563	2.68474	2.86401	0.066267	0.200726
141.8	-0.01099	0.376067	0.619964	0.96287	1.45001	2.36845	2.55478	2.68333	2.86245	0.067129	0.200662
142	-0.01083	0.375837	0.618824	0.963174	1.4495	2.36769	2.55424	2.68226	2.86147	0.067096	0.201594
142.2	-0.01162	0.375482	0.618774	0.962368	1.45029	2.36741	2.55333	2.67999	2.86022	0.066761	0.201044
142.4	-0.01117	0.374945	0.618394	0.963331	1.44957	2.367	2.55154	2.67908	2.85772	0.065049	0.200768
142.6	-0.01121	0.375262	0.617804	0.963697	1.44763	2.36578	2.55041	2.67836	2.85526	0.065549	0.202428
142.8	-0.01216	0.374223	0.617764	0.963571	1.44657	2.36674	2.54854	2.67609	2.85293	0.066344	0.202205
143	-0.01285	0.374014	0.618304	0.964189	1.44681	2.36572	2.54633	2.6756	2.85042	0.065958	0.202384
143.2	-0.01226	0.374286	0.617384	0.964262	1.44462	2.36482	2.54517	2.6745	2.8486	0.066434	0.203354
143.4	-0.01291	0.374325	0.617464	0.963215	1.444	2.3621	2.54277	2.67217	2.84747	0.067312	0.204484
143.6	-0.01256	0.373886	0.617974	0.961552	1.44335	2.36144	2.54173	2.66972	2.84621	0.067285	0.202966
143.8	-0.01161	0.374604	0.617244	0.960913	1.44261	2.3588	2.54042	2.66893	2.84599	0.06705	0.20202
144	-0.0116	0.374753	0.616044	0.960097	1.44106	2.35703	2.53911	2.66586	2.84552	0.067007	0.202311
144.2	-0.01203	0.37508	0.616364	0.959856	1.44158	2.35574	2.53756	2.66355	2.84427	0.066463	0.202251
144.4	-0.01087	0.375836	0.615694	0.959386	1.44171	2.35556	2.5369	2.66246	2.84299	0.06665	0.201584
144.6	-0.01078	0.374408	0.614364	0.960108	1.4418	2.35358	2.53573	2.66185	2.84201	0.067134	0.202177
144.8	-0.0125	0.374066	0.613564	0.960401	1.44187	2.35325	2.5357	2.65958	2.84046	0.066575	0.203482
145	-0.01226	0.375389	0.613784	0.959563	1.44223	2.35188	2.53361	2.65915	2.83928	0.067552	0.202958
145.2	-0.01234	0.374894	0.614034	0.958371	1.44184	2.35107	2.53161	2.65852	2.83829	0.069061	0.202214
145.4	-0.01228	0.374741	0.613634	0.957575	1.44096	2.34919	2.53096	2.65732	2.8373	0.069345	0.202714
145.6	-0.01224	0.375422	0.613714	0.958433	1.44086	2.3489	2.52952	2.65532	2.83623	0.069762	0.203062
145.8	-0.01062	0.37591	0.613184	0.95655	1.44018	2.34746	2.5267	2.65397	2.83513	0.070817	0.20249
146	-0.01042	0.373773	0.613184	0.95632	1.43901	2.34592	2.52671	2.65268	2.8344	0.070439	0.202823
146.2	-0.01052	0.373828	0.612444	0.956246	1.43748	2.34411	2.52583	2.65117	2.83252	0.068968	0.203352
146.4	-0.01086	0.372708	0.612944	0.955388	1.43697	2.34348	2.52369	2.649	2.83215	0.067819	0.203971
146.6	-0.01111	0.373327	0.613564	0.954227	1.43599	2.34204	2.52175	2.64777	2.83109	0.067387	0.203305
146.8	-0.01174	0.372223	0.614924	0.955524	1.43552	2.3412	2.5213	2.64772	2.8295	0.067264	0.204088
147	-0.01152	0.372759	0.614964	0.955043	1.43478	2.34041	2.51978	2.64566	2.82843	0.068002	0.203586
147.2	-0.01088	0.371858	0.614574	0.955482	1.43479	2.34036	2.51803	2.64449	2.82738	0.068407	0.203617
147.4	-0.01035	0.371275	0.614034	0.956184	1.43421	2.33912	2.51629	2.64357	2.82636	0.069289	0.202987
147.6	-0.01084	0.371676	0.613664	0.954949	1.43381	2.33736	2.51496	2.64354	2.82542	0.069388	0.203632
147.8	-0.01072	0.371873	0.612974	0.953599	1.43308	2.33586	2.51405	2.64066	2.82481	0.069659	0.203171
148	-0.0109	0.370903	0.613554	0.953871	1.43245	2.33526	2.51305	2.63921	2.82312	0.067763	0.203909
148.2	-0.01158	0.371145	0.614164	0.953452	1.43124	2.33345	2.51241	2.63851	2.82281	0.068901	0.203954
148.4	-0.01278	0.37195	0.613224	0.952887	1.43004	2.33306	2.51242	2.63728	2.82086	0.068587	0.204583
148.6	-0.01239	0.370645	0.613564	0.952678	1.43053	2.33252	2.51238	2.63458	2.81947	0.069681	0.204646
148.8	-0.01347	0.370922	0.613524	0.953348	1.43099	2.33229	2.51112	2.63489	2.8178	0.069782	0.204566
149	-0.01339	0.371355	0.612084	0.952573	1.43144	2.33126	2.50981	2.63417	2.81727	0.070469	0.205153
149.2	-0.01193	0.370951	0.611034	0.951893	1.43202	2.33051	2.5088	2.63239	2.81594	0.069817	0.204522
149.4	-0.01154	0.369664	0.610684	0.952249	1.43237	2.32933	2.50825	2.63128	2.81452	0.070116	0.205189
149.6	-0.01143	0.369904	0.610234	0.951412	1.43106	2.32849	2.50587	2.63062	2.8129	0.069153	0.205804
149.8	-0.01038	0.36999	0.609154	0.950334	1.42953	2.32693	2.50504	2.62907	2.81226	0.06824	0.205917
150	-0.01032	0.369106	0.609104	0.949413	1.42867	2.32567	2.50376	2.62767	2.81108	0.069139	0.205175
150.2	-0.01152	0.368814	0.609544	0.948869	1.42861	2.32396	2.50236	2.62556	2.81024	0.068004	0.205498
150.4	-0.01256	0.369798	0.610134	0.947561	1.42847	2.32314	2.5004	2.62464	2.80923	0.067922	0.204729
150.6	-0.01249	0.369597	0.610214	0.948021	1.42794	2.32279	2.50063	2.62437	2.80899	0.067883	0.203932
150.8	-0.01315	0.368635	0.611034	0.947791	1.42835	2.32113	2.4992	2.62321	2.80798	0.068538	0.203729
151	-0.01409	0.368887	0.611144	0.948356	1.42788	2.31976	2.4979	2.62312	2.80646	0.067592	0.203516
151.2	-0.01329	0.368972	0.610954	0.948262	1.42673	2.32025	2.49646	2.62417	2.80541	0.068516	0.203673
151.4	-0.01172	0.368969	0.610654	0.948681	1.4262	2.31819	2.49531	2.62342	2.80482	0.068517	0.203603
151.6	-0.01224	0.369266	0.610474	0.948105	1.42636	2.31569	2.49345	2.62263	2.80415	0.069021	0.204233
151.8	-0.01165	0.369437	0.610274	0.947258	1.42614	2.31622	2.49175	2.62112	2.8026	0.069138	0.204668
152	-0.01107	0.370993	0.609984	0.946797	1.42479	2.31527	2.49062	2.62021	2.80155	0.06919	0.205027
152.2	-0.01195	0.371681	0.608444	0.946431	1.42466	2.3131	2.48975	2.61847	2.80121	0.069152	0.204685
152.4	-0.01218	0.371467	0.608574	0.945479	1.42332	2.31202	2.48848	2.61774	2.80063	0.069886	0.20429
152.6	-0.01118	0.371438	0.607844	0.946002	1.42267	2.31254	2.48704	2.616	2.79982	0.06947	0.205133
152.8	-0.0115	0.37148	0.607884	0.9455	1.42199	2.31086	2.4866	2.61435	2.79886	0.069005	0.205693
153	-0.01071	0.370597	0.608434	0.945228	1.42306	2.31093	2.48658	2.61251	2.79817	0.069884	0.205404
153.2	-0.01002	0.369974	0.609404	0.945688	1.42113	2.31058	2.48636	2.6114	2.79755	0.070888	0.204835
153.4	-0.0103	0.369664	0.609244	0.946054	1.42146	2.30977	2.48661	2.61001	2.79628	0.069373	0.205052
153.6	-0.01025	0.369411	0.609354	0.945876	1.42061	2.30805	2.48616	2.60973	2.79488	0.071025	0.20432
153.8	-0.00938	0.370164	0.607924	0.947425	1.41919	2.30648	2.48482	2.60987	2.79529	0.071283	0.203267
154	-0.00953	0.370034	0.607744	0.947404	1.41739	2.30547	2.48328	2.60972	2.7943	0.071169	0.203792
154.2	-0.0101	0.369446	0.607714	0.946598	1.419	2.3047	2.4819	2.60944	2.79312	0.070448	0.205198
154.4	-0.01	0.369775	0.607844	0.946148	1.41753	2.30539	2.48008	2.60942	2.79162	0.071988	0.205378
154.6	-0.01028	0.370586	0.607964	0.944955	1.41623	2.30499	2.4791	2.60923	2.79182	0.070219	0.205825
154.8	-0.01094	0.369756	0.608884	0.943417	1.41636	2.30513	2.47812	2.60781	2.79051	0.071486	0.20621
155	-0.01133	0.369395	0.606514	0.943093	1.41749	2.30364	2.47739	2.60665	2.79074	0.071675	0.206364
155.2	-0.01085	0.36996	0.606054	0.942748	1.41535	2.30279	2.47669	2.60464	2.79034	0.07226	0.20589
155.4	-0.01075	0.370584	0.605744	0.942821	1.41566	2.30043	2.47519	2.60317	2.79043	0.072217	0.206365
155.6	-0.01039	0.369843	0.605744	0.942193	1.41629	2.30021	2.47504	2.60096	2.78888	0.071983	0.205248
155.8	-0.00983	0.370411	0.605854	0.942015	1.41596	2.29892	2.47394	2.60122	2.78796	0.071413	0.205481
156	-0.00899	0.369725	0.607004	0.941419	1.41481	2.2979	2.47347	2.60079	2.78751	0.071669	0.204731
156.2	-0.00963	0.370216	0.605744	0.940791	1.41532	2.29771	2.47266	2.60071	2.78581	0.070609	0.204866
156.4	-0.00973	0.369345	0.605444	0.940843	1.41505	2.29763	2.47306	2.5998	2.78518	0.070716	0.203722
156.6	-0.01082	0.368195	0.605004	0.942256	1.4143	2.29649	2.47195	2.599	2.78436	0.071843	0.204829
156.8	-0.01052	0.366885	0.603704	0.942434	1.41307	2.29584	2.47159	2.59746	2.78406	0.071863	0.204631
157	-0.01106	0.366649	0.602854	0.943239	1.41291	2.29535	2.47043	2.59662	2.78237	0.07239	0.204766
157.2	-0.0101	0.367076	0.604034	0.943061	1.4124	2.29245	2.46963	2.59657	2.78198	0.073011	0.204994
157.4	-0.01014	0.366291	0.603714	0.943354	1.41265	2.2909	2.46785	2.59561	2.78029	0.072423	0.206053
157.6	-0.00899	0.366315	0.603044	0.942277	1.4117	2.29006	2.46632	2.59613	2.77996	0.071556	0.204701
157.8	-0.00982	0.366603	0.603424	0.942716	1.41162	2.28916	2.46566	2.59531	2.77884	0.071757	0.204874
158	-0.00935	0.367246	0.603784	0.940759	1.41055	2.28903	2.4652	2.59388	2.77786	0.070529	0.203952
158.2	-0.01014	0.366263	0.603454	0.94191	1.4112	2.28958	2.46443	2.59167	2.77702	0.071533	0.203057
158.4	-0.00946	0.367126	0.602774	0.941146	1.41027	2.28961	2.46311	2.59092	2.77726	0.072241	0.203195
158.6	-0.00957	0.367585	0.602604	0.940791	1.41046	2.28946	2.46365	2.5897	2.77592	0.072154	0.204351
158.8	-0.01008	0.367942	0.602394	0.94033	1.41003	2.28839	2.46223	2.58931	2.7748	0.071945	0.204551
159	-0.00864	0.367094	0.603044	0.942685	1.41004	2.28733	2.46148	2.58915	2.77374	0.071531	0.205954
159.2	-0.00838	0.366755	0.603464	0.940184	1.40877	2.28728	2.46044	2.58893	2.77369	0.07011	0.206713
159.4	-0.0088	0.366004	0.604104	0.939347	1.40742	2.28628	2.46087	2.58869	2.7723	0.069541	0.205578
159.6	-0.00878	0.365095	0.604354	0.938865	1.40735	2.28398	2.45958	2.58734	2.77217	0.070157	0.204669
159.8	-0.00768	0.365415	0.604534	0.938415	1.40673	2.28327	2.46031	2.58589	2.77289	0.07009	0.204446
160	-0.01002	0.36653	0.604864	0.93672	1.40661	2.28252	2.45848	2.58443	2.77315	0.071418	0.204727
160.2	-0.00994	0.366144	0.603334	0.937264	1.40642	2.28056	2.45773	2.58426	2.77204	0.071083	0.205869
160.4	-0.01008	0.366297	0.603244	0.937076	1.40691	2.28002	2.45663	2.58246	2.77258	0.071395	0.207091
160.6	-0.01005	0.365964	0.602664	0.937589	1.40673	2.27983	2.45588	2.58163	2.77179	0.071183	0.207005
160.8	-0.01113	0.365944	0.601254	0.936019	1.40683	2.28049	2.45422	2.58177	2.77068	0.070925	0.207384
161	-0.01013	0.365345	0.600124	0.934512	1.40579	2.27903	2.45474	2.58124	2.76969	0.070167	0.207567
161.2	-0.01093	0.365669	0.600974	0.934387	1.4058	2.27956	2.45437	2.57989	2.77012	0.070429	0.206517
161.4	-0.01113	0.365823	0.600664	0.93468	1.40555	2.27821	2.45508	2.57954	2.7679	0.071008	0.205315
161.6	-0.0108	0.366554	0.600544	0.933759	1.40541	2.27669	2.45403	2.57939	2.76729	0.070882	0.207248
161.8	-0.01049	0.365738	0.601604	0.934701	1.40624	2.27554	2.45435	2.5788	2.76713	0.07032	0.206323
162	-0.01142	0.366007	0.601794	0.9356	1.4065	2.27393	2.45256	2.5783	2.7672	0.070691	0.205774
162.2	-0.01048	0.365659	0.601374	0.934575	1.40463	2.27169	2.45216	2.57804	2.76533	0.070427	0.204619
162.4	-0.00993	0.365517	0.602474	0.93402	1.40527	2.2709	2.45059	2.57761	2.76625	0.06984	0.205272
162.6	-0.01086	0.366019	0.601934	0.934156	1.4041	2.2712	2.45061	2.5764	2.76614	0.069408	0.204119
162.8	-0.01063	0.366705	0.602254	0.933319	1.40274	2.26893	2.4482	2.57631	2.76511	0.069981	0.204184
163	-0.01055	0.36629	0.601764	0.93312	1.40207	2.26998	2.44919	2.57454	2.76412	0.070215	0.203721
163.2	-0.01017	0.366168	0.601924	0.933769	1.40249	2.2709	2.44883	2.57357	2.76352	0.071936	0.205108
163.4	-0.0109	0.366094	0.600334	0.933706	1.3999	2.27012	2.44746	2.57276	2.76187	0.071291	0.205059
163.6	-0.01116	0.36617	0.600624	0.933884	1.39968	2.26913	2.44644	2.57244	2.76065	0.071392	0.205429
163.8	-0.012	0.365126	0.600354	0.933696	1.39887	2.26946	2.44666	2.57087	2.75991	0.072184	0.205881
164	-0.01149	0.364631	0.599854	0.933141	1.39881	2.26851	2.44452	2.57201	2.75885	0.072218	0.205704
164.2	-0.01223	0.364661	0.600004	0.931551	1.39896	2.26722	2.44303	2.57224	2.7583	0.071445	0.204045
164.4	-0.0113	0.364865	0.599424	0.930902	1.3985	2.26734	2.44307	2.56989	2.75813	0.072371	0.203851
164.6	-0.01066	0.363628	0.598924	0.93109	1.3977	2.26788	2.4422	2.56827	2.75804	0.072604	0.202935
164.8	-0.01	0.364935	0.598314	0.931122	1.39837	2.26734	2.44079	2.5674	2.75652	0.072175	0.202428
165	-0.00975	0.365416	0.597904	0.93108	1.39839	2.26625	2.44106	2.56553	2.75621	0.071743	0.203377
165.2	-0.00978	0.36624	0.596864	0.932378	1.39745	2.26511	2.43987	2.56417	2.75545	0.071434	0.205217
165.4	-0.01031	0.365344	0.597354	0.932472	1.39812	2.26491	2.43884	2.56545	2.75451	0.071764	0.205736
165.6	-0.01047	0.366676	0.597864	0.930913	1.39737	2.26319	2.43825	2.56574	2.75427	0.072578	0.205908
165.8	-0.00963	0.366294	0.597464	0.930578	1.39701	2.26184	2.43859	2.56473	2.75519	0.072379	0.206049
166	-0.01	0.366073	0.597384	0.929741	1.39633	2.26194	2.43692	2.56536	2.75475	0.07304	0.205737
166.2	-0.00963	0.364673	0.597944	0.929186	1.39572	2.26133	2.43686	2.56355	2.75473	0.072987	0.206097
166.4	-0.00903	0.365003	0.597894	0.928736	1.39497	2.25999	2.43649	2.56288	2.75391	0.07271	0.205815
166.6	-0.00846	0.36461	0.597414	0.928809	1.39676	2.2594	2.43608	2.56209	2.75284	0.07227	0.204433
166.8	-0.00963	0.365385	0.596574	0.928746	1.39642	2.25857	2.43517	2.5623	2.75213	0.07218	0.205118
167	-0.01008	0.366106	0.596704	0.929542	1.39571	2.25706	2.43619	2.56093	2.75134	0.071936	0.205178
167.2	-0.01056	0.367201	0.596404	0.928966	1.39589	2.25606	2.43584	2.562	2.75102	0.072463	0.203671
167.4	-0.01139	0.366992	0.596024	0.928244	1.39704	2.25508	2.4361	2.56119	2.75213	0.071719	0.20291
167.6	-0.01222	0.36648	0.596354	0.927972	1.39566	2.2553	2.43549	2.56143	2.75174	0.072013	0.205253
167.8	-0.01136	0.365231	0.597024	0.927763	1.39468	2.25534	2.43393	2.56029	2.75047	0.072446	0.205883
168	-0.01027	0.364257	0.597804	0.925942	1.39483	2.25554	2.4324	2.56013	2.75126	0.073417	0.205614
168.2	-0.01025	0.363779	0.596624	0.927302	1.3947	2.25563	2.43187	2.558	2.75009	0.072527	0.206787
168.4	-0.00969	0.363878	0.595844	0.927438	1.39353	2.25545	2.42963	2.55782	2.74842	0.073347	0.206979
168.6	-0.00935	0.365118	0.595074	0.927114	1.39256	2.25416	2.42904	2.55627	2.74776	0.073951	0.205897
168.8	-0.00937	0.364768	0.594034	0.926099	1.39346	2.25373	2.42957	2.55629	2.74742	0.074237	0.205185
169	-0.0097	0.365152	0.592704	0.927658	1.39314	2.25291	2.42908	2.5558	2.74596	0.07271	0.205041
169.2	-0.00922	0.364368	0.592754	0.9268	1.39238	2.25294	2.42852	2.55652	2.74581	0.073279	0.20548
169.4	-0.00933	0.364638	0.594254	0.92679	1.39083	2.25224	2.42876	2.55624	2.74513	0.073257	0.205636
169.6	-0.00988	0.36275	0.594004	0.927417	1.39256	2.25107	2.42942	2.55545	2.74467	0.072625	0.205821
169.8	-0.00928	0.362781	0.595394	0.92769	1.39084	2.25083	2.4291	2.5555	2.74409	0.072225	0.20599
170	-0.00903	0.362712	0.595484	0.926988	1.3896	2.25047	2.42889	2.55453	2.74348	0.072434	0.206599
170.2	-0.0088	0.36319	0.596314	0.926183	1.38868	2.24856	2.42768	2.55314	2.74292	0.072195	0.205538
170.4	-0.00846	0.36144	0.595624	0.926089	1.3904	2.24869	2.42663	2.55162	2.74275	0.071982	0.2058
170.6	-0.00735	0.362242	0.595854	0.925189	1.38856	2.24817	2.42496	2.5516	2.74221	0.072109	0.204694
170.8	-0.00755	0.362081	0.595324	0.92477	1.38875	2.24777	2.42462	2.55085	2.74192	0.071539	0.203374
171	-0.00818	0.361856	0.595564	0.924362	1.38867	2.2468	2.42357	2.55047	2.74158	0.072019	0.203667
171.2	-0.00906	0.36128	0.594694	0.924195	1.38912	2.24673	2.42282	2.551	2.74064	0.07217	0.203229
171.4	-0.00885	0.362849	0.594034	0.923378	1.38795	2.24595	2.42217	2.55134	2.74049	0.071868	0.203788
171.6	-0.00988	0.36324	0.593844	0.922457	1.3884	2.24557	2.42255	2.55062	2.74064	0.070886	0.204954
171.8	-0.00978	0.362689	0.593244	0.922855	1.38745	2.24345	2.4217	2.54949	2.74113	0.071553	0.206817
172	-0.00968	0.363096	0.593734	0.922185	1.38634	2.24283	2.42098	2.54936	2.73936	0.071192	0.205704
172.2	-0.00819	0.363755	0.595604	0.922468	1.38591	2.24189	2.42086	2.54909	2.73968	0.071218	0.206441
172.4	-0.00862	0.364286	0.595494	0.922081	1.38533	2.2403	2.42145	2.54845	2.73927	0.07201	0.205343
172.6	-0.00863	0.363717	0.595444	0.921756	1.3843	2.24046	2.41957	2.54791	2.7377	0.072233	0.206033
172.8	-0.0089	0.364861	0.595874	0.921683	1.38415	2.24069	2.4189	2.54711	2.73694	0.072678	0.204962
173	-0.00894	0.363738	0.595044	0.922447	1.38498	2.24096	2.41888	2.54622	2.7379	0.072762	0.204043
173.2	-0.01022	0.363492	0.593444	0.921715	1.38501	2.2406	2.41801	2.54515	2.73727	0.072694	0.204609
173.4	-0.01064	0.363361	0.593634	0.922426	1.38473	2.24146	2.41704	2.54454	2.73603	0.071793	0.204577
173.6	-0.01033	0.363416	0.593714	0.923619	1.38511	2.24145	2.41758	2.54508	2.73588	0.073068	0.203599
173.8	-0.01123	0.362849	0.593424	0.922813	1.38531	2.24141	2.41681	2.54544	2.73468	0.073063	0.203954
174	-0.01067	0.36342	0.593244	0.921401	1.38447	2.24071	2.4172	2.54435	2.73464	0.073205	0.205578
174.2	-0.01102	0.363646	0.593604	0.921777	1.38402	2.24051	2.41658	2.54379	2.735	0.073378	0.205328
174.4	-0.01023	0.362832	0.592874	0.921223	1.38423	2.24069	2.41615	2.54284	2.73535	0.074057	0.205415
174.6	-0.01091	0.363116	0.592564	0.920815	1.38333	2.23915	2.41423	2.54171	2.73529	0.072972	0.205577
174.8	-0.01077	0.362792	0.593234	0.921934	1.3839	2.23863	2.41515	2.54007	2.73438	0.072522	0.205141
175	-0.01121	0.362952	0.593454	0.922259	1.38427	2.23791	2.414	2.54087	2.7331	0.07278	0.205366
175.2	-0.01003	0.362015	0.593214	0.921055	1.38439	2.23872	2.41487	2.54022	2.73157	0.073477	0.204632
175.4	-0.01	0.361371	0.593894	0.920291	1.38333	2.23665	2.41508	2.54063	2.73086	0.072822	0.205166
175.6	-0.00983	0.361686	0.593614	0.918617	1.38343	2.23583	2.41476	2.5404	2.73015	0.072795	0.205174
175.8	-0.00971	0.361733	0.592544	0.916598	1.3822	2.23522	2.41304	2.54	2.73055	0.073031	0.205463
176	-0.00971	0.360568	0.591614	0.917288	1.3827	2.23421	2.41212	2.53858	2.7304	0.072295	0.205305
176.2	-0.01042	0.360691	0.590894	0.918596	1.38219	2.23278	2.41097	2.53981	2.72958	0.071539	0.205706
176.4	-0.00988	0.359684	0.590304	0.919287	1.3828	2.2321	2.41023	2.53881	2.7293	0.07298	0.205046
176.6	-0.00938	0.358401	0.589264	0.919622	1.3819	2.23144	2.4101	2.53788	2.7289	0.07288	0.205104
176.8	-0.00919	0.358148	0.589284	0.920197	1.38238	2.23109	2.40953	2.53768	2.72768	0.072144	0.205166
177	-0.00886	0.358748	0.589224	0.919611	1.38076	2.23059	2.40956	2.53818	2.72736	0.072236	0.205421
177.2	-0.00857	0.35887	0.589674	0.918429	1.38031	2.22878	2.40892	2.53601	2.728	0.072122	0.205312
177.4	-0.00893	0.360187	0.589424	0.918565	1.38014	2.22835	2.4071	2.53666	2.72725	0.071247	0.205109
177.6	-0.0086	0.360723	0.590864	0.919632	1.38052	2.22885	2.40678	2.5362	2.7274	0.071191	0.205129
177.8	-0.0076	0.361725	0.589684	0.919339	1.3797	2.22858	2.40635	2.53606	2.72785	0.071824	0.203926
178	-0.00823	0.361805	0.590264	0.918638	1.38069	2.22797	2.40543	2.53499	2.72667	0.072114	0.203
178.2	-0.00751	0.361224	0.589884	0.91845	1.38085	2.2283	2.40564	2.53497	2.72555	0.073275	0.202451
178.4	-0.00794	0.360899	0.589854	0.918157	1.38123	2.22788	2.40497	2.534	2.72533	0.073309	0.202892
178.6	-0.00742	0.360639	0.589384	0.916849	1.38117	2.22639	2.40468	2.53301	2.72505	0.073738	0.202284
178.8	-0.00861	0.359658	0.590094	0.916713	1.38125	2.22573	2.40391	2.5326	2.72403	0.073595	0.203983
179	-0.00839	0.359679	0.589624	0.917027	1.38123	2.22572	2.40282	2.53269	2.72372	0.073498	0.204395
179.2	-0.00853	0.360641	0.588406	0.91734	1.37941	2.22521	2.40175	2.53187	2.72329	0.072472	0.204227
179.4	-0.00834	0.36093	0.587713	0.917257	1.37861	2.22494	2.40197	2.52986	2.72279	0.07214	0.203944
179.6	-0.00894	0.360407	0.587531	0.918136	1.37745	2.22515	2.40198	2.52993	2.72183	0.072641	0.204724
179.8	-0.00911	0.361173	0.587882	0.917163	1.37654	2.22472	2.4011	2.5295	2.72164	0.071748	0.204577
180	-0.00851	0.36119	0.587746	0.917079	1.37544	2.22432	2.40168	2.52929	2.72142	0.072362	0.204
180.2	-0.00867	0.359901	0.588774	0.916556	1.37548	2.22433	2.40195	2.52866	2.72078	0.073077	0.203769
180.4	-0.00893	0.358919	0.588599	0.916012	1.37622	2.22491	2.40159	2.52925	2.72082	0.073138	0.203528
180.6	-0.00894	0.35931	0.58832	0.915384	1.37637	2.22417	2.40064	2.52934	2.72109	0.072598	0.20317
180.8	-0.00707	0.358552	0.588392	0.916681	1.37679	2.2232	2.40104	2.52898	2.72121	0.074622	0.202967
181	-0.00693	0.357744	0.588842	0.917393	1.37582	2.22242	2.39997	2.52732	2.72149	0.074298	0.203262
181.2	-0.00745	0.358275	0.588534	0.917361	1.37632	2.22165	2.39947	2.52718	2.7214	0.073835	0.203227
181.4	-0.00747	0.358901	0.589414	0.916964	1.37515	2.21992	2.39891	2.52622	2.72096	0.074137	0.204709
181.6	-0.00719	0.358227	0.589284	0.916639	1.37522	2.22045	2.39964	2.52542	2.71943	0.07354	0.205377
181.8	-0.00838	0.358763	0.588695	0.916388	1.37487	2.22063	2.39884	2.52491	2.71945	0.07174	0.205185
182	-0.00882	0.360144	0.588478	0.91462	1.3763	2.21963	2.39905	2.52437	2.71892	0.07273	0.205028
182.2	-0.00869	0.360101	0.588156	0.914285	1.3758	2.2197	2.39783	2.52515	2.71821	0.072549	0.205762
182.4	-0.00961	0.360663	0.588058	0.913322	1.37548	2.21992	2.39851	2.52468	2.71795	0.072175	0.205678
182.6	-0.00952	0.361786	0.587612	0.914002	1.37434	2.21788	2.39669	2.52409	2.71821	0.072652	0.205395
182.8	-0.00908	0.361481	0.58724	0.913416	1.37421	2.21766	2.39653	2.52373	2.71785	0.073848	0.205329
183	-0.00931	0.360851	0.586944	0.913573	1.37269	2.21835	2.39632	2.52302	2.71612	0.072308	0.206212
183.2	-0.00918	0.360481	0.587538	0.913333	1.37251	2.21761	2.39637	2.52282	2.71625	0.072975	0.206344
183.4	-0.0082	0.359235	0.58727	0.913186	1.3723	2.21744	2.39421	2.52354	2.71602	0.073528	0.205717
183.6	-0.00845	0.358793	0.587991	0.913626	1.37233	2.21672	2.39464	2.52292	2.71605	0.073011	0.204923
183.8	-0.00837	0.358822	0.588018	0.912569	1.37243	2.21545	2.39474	2.52237	2.71546	0.07281	0.204366
184	-0.00801	0.358644	0.587962	0.912161	1.37369	2.21513	2.39427	2.52292	2.71569	0.073847	0.203102
184.2	-0.00854	0.359106	0.588023	0.913636	1.37378	2.21495	2.39337	2.52129	2.71541	0.073101	0.202369
184.4	-0.00869	0.359479	0.58762	0.914787	1.37246	2.21453	2.39415	2.51997	2.71582	0.07278	0.202703
184.6	-0.00914	0.35998	0.587751	0.912621	1.37275	2.21396	2.39292	2.51993	2.71555	0.073613	0.202295
184.8	-0.00838	0.358207	0.587636	0.913762	1.37235	2.21315	2.39239	2.51974	2.71453	0.073011	0.202612
185	-0.01004	0.358477	0.588128	0.915269	1.37117	2.21208	2.39131	2.5191	2.71442	0.072413	0.202832
185.2	-0.00959	0.357742	0.586786	0.91283	1.37016	2.21156	2.39187	2.51806	2.71406	0.072612	0.202537
185.4	-0.00959	0.357117	0.586742	0.912108	1.37086	2.21033	2.39064	2.51803	2.71278	0.073455	0.202549
185.6	-0.00887	0.356335	0.586389	0.912726	1.36976	2.21094	2.39135	2.5175	2.71188	0.073265	0.203831
185.8	-0.01006	0.356765	0.58689	0.911815	1.37008	2.21096	2.3906	2.51718	2.71133	0.073761	0.204188
186	-0.00833	0.357263	0.586533	0.910748	1.37008	2.21087	2.39012	2.5177	2.71138	0.074188	0.204419
186.2	-0.00817	0.357763	0.587236	0.910769	1.36988	2.21055	2.38912	2.51834	2.71122	0.074461	0.205421
186.4	-0.00818	0.358804	0.587704	0.910497	1.37043	2.21093	2.38974	2.51817	2.71003	0.07385	0.205173
186.6	-0.00942	0.358629	0.587391	0.910267	1.37108	2.21093	2.3877	2.51896	2.70974	0.073873	0.204704
186.8	-0.00918	0.359912	0.587667	0.91011	1.36917	2.21109	2.38727	2.5182	2.71041	0.074028	0.205128
187	-0.00909	0.359129	0.587036	0.909346	1.36878	2.21145	2.38736	2.51697	2.70983	0.073098	0.206051
187.2	-0.0087	0.358798	0.58747	0.909095	1.36974	2.21083	2.38643	2.51628	2.70981	0.073037	0.205633
187.4	-0.00863	0.358002	0.587327	0.90899	1.36877	2.20968	2.38558	2.51582	2.70978	0.073214	0.206111
187.6	-0.00724	0.358724	0.587096	0.909116	1.36734	2.20952	2.38613	2.51458	2.70969	0.073552	0.205891
187.8	-0.00773	0.35815	0.587011	0.908268	1.36682	2.20789	2.38651	2.51522	2.70907	0.073934	0.204618
188	-0.0083	0.357542	0.587277	0.908645	1.36649	2.2069	2.3858	2.51483	2.70834	0.074473	0.204177
188.2	-0.00891	0.358515	0.585712	0.908676	1.36573	2.20652	2.38592	2.5144	2.70803	0.074995	0.205615
188.4	-0.00866	0.358962	0.585841	0.908896	1.36461	2.20714	2.38481	2.51422	2.70895	0.074959	0.20516
188.6	-0.0091	0.358179	0.58576	0.908655	1.36625	2.20686	2.38366	2.51348	2.70818	0.074653	0.205825
188.8	-0.0088	0.357232	0.585495	0.90945	1.36672	2.20723	2.38218	2.51267	2.70773	0.073762	0.205998
189	-0.00876	0.357729	0.585042	0.90898	1.3661	2.20639	2.38201	2.51273	2.70806	0.073106	0.206547
189.2	-0.00879	0.357163	0.584933	0.909042	1.36591	2.20493	2.38188	2.51283	2.70767	0.072182	0.20566
189.4	-0.00897	0.35764	0.58435	0.907849	1.36604	2.20371	2.38251	2.51252	2.70602	0.072301	0.206049
189.6	-0.00853	0.357711	0.584735	0.907661	1.36452	2.20295	2.38265	2.51244	2.70638	0.072468	0.206434
189.8	-0.00966	0.35837	0.584415	0.906772	1.36477	2.20202	2.3835	2.51254	2.70564	0.073147	0.20701
190	-0.00917	0.359491	0.584005	0.906646	1.36583	2.20273	2.38355	2.51074	2.7041	0.073273	0.20627
190.2	-0.00955	0.359143	0.585141	0.906845	1.36538	2.20332	2.38391	2.50925	2.70397	0.074094	0.206558
190.4	-0.00917	0.358541	0.585192	0.907504	1.36514	2.20305	2.38315	2.50968	2.70426	0.073697	0.206203
190.6	-0.00974	0.359321	0.584193	0.907441	1.36526	2.20268	2.38382	2.50987	2.70323	0.073345	0.206287
190.8	-0.00875	0.359241	0.58366	0.907818	1.3636	2.20314	2.3834	2.50991	2.7037	0.072228	0.206314
191	-0.0092	0.357406	0.584496	0.907347	1.36282	2.20154	2.38131	2.51064	2.70624	0.073484	0.2068
191.2	-0.00811	0.358068	0.583647	0.906552	1.36278	2.20132	2.3796	2.51078	2.70428	0.073599	0.207046
191.4	-0.00825	0.357747	0.583748	0.905893	1.36373	2.20154	2.37973	2.50989	2.70347	0.073419	0.206749
191.6	-0.00795	0.356824	0.583904	0.905662	1.36311	2.20086	2.37864	2.50892	2.70339	0.073652	0.206097
191.8	-0.00747	0.357001	0.584791	0.90494	1.3631	2.20037	2.37732	2.50681	2.70324	0.074193	0.205574
192	-0.00755	0.357714	0.584301	0.904553	1.36301	2.20094	2.37838	2.5063	2.70118	0.073535	0.2046
192.2	-0.00848	0.356636	0.584389	0.905662	1.36226	2.20009	2.37855	2.50711	2.70212	0.072983	0.203882
192.4	-0.00843	0.356561	0.584939	0.906018	1.36043	2.1997	2.37818	2.50583	2.7026	0.072568	0.204079
192.6	-0.00869	0.355806	0.584739	0.905662	1.36071	2.1997	2.37827	2.50494	2.7024	0.073728	0.204277
192.8	-0.00832	0.355941	0.584075	0.905767	1.36141	2.19897	2.37886	2.50536	2.70136	0.07371	0.204877
193	-0.00897	0.354972	0.584651	0.905286	1.3609	2.19674	2.37747	2.50483	2.702	0.073746	0.206388
193.2	-0.00949	0.355438	0.58514	0.904878	1.36158	2.19562	2.3766	2.50367	2.7014	0.073878	0.207581
193.4	-0.00854	0.355715	0.583719	0.904721	1.3625	2.19444	2.376	2.50423	2.70032	0.074639	0.207368
193.6	-0.00817	0.357158	0.583434	0.903873	1.363	2.19389	2.37461	2.50475	2.69997	0.073121	0.207222
193.8	-0.00934	0.357181	0.582948	0.904825	1.36224	2.19436	2.37335	2.50366	2.69865	0.073139	0.206912
194	-0.00934	0.357483	0.581772	0.905338	1.36158	2.19507	2.37333	2.50426	2.69811	0.073339	0.205678
194.2	-0.00803	0.357652	0.580531	0.904553	1.36106	2.19651	2.37267	2.50373	2.69833	0.072778	0.204631
194.4	-0.00974	0.357262	0.580967	0.904815	1.36008	2.19633	2.37259	2.50328	2.69844	0.072796	0.20497
194.6	-0.00981	0.355834	0.581486	0.905233	1.35849	2.19568	2.37287	2.50293	2.69904	0.073153	0.20471
194.8	-0.0094	0.355156	0.581301	0.905432	1.35887	2.19507	2.37292	2.50303	2.69943	0.073755	0.205113
195	-0.00814	0.355941	0.580462	0.905317	1.3582	2.19531	2.37308	2.50296	2.69812	0.073757	0.205175
195.2	-0.00785	0.354843	0.581441	0.904867	1.35788	2.19339	2.37352	2.5026	2.69806	0.074781	0.205001
195.4	-0.00584	0.355312	0.581525	0.904459	1.35717	2.19278	2.37332	2.50195	2.69763	0.074704	0.20561
195.6	-0.00631	0.355679	0.581115	0.90471	1.35783	2.19263	2.37291	2.50205	2.69742	0.074891	0.204962
195.8	-0.00723	0.35581	0.581842	0.903685	1.35722	2.19252	2.37349	2.50143	2.69671	0.074161	0.205872
196	-0.00768	0.355083	0.582784	0.903099	1.35788	2.19131	2.37367	2.50114	2.69828	0.0735	0.206466
196.2	-0.0081	0.356651	0.582593	0.90222	1.35801	2.19161	2.37398	2.50158	2.6976	0.073728	0.207042
196.4	-0.00945	0.355899	0.582334	0.901864	1.35823	2.19173	2.37337	2.50147	2.69776	0.073579	0.206858
196.6	-0.00865	0.355691	0.582498	0.900943	1.35666	2.19138	2.3733	2.50083	2.69629	0.074789	0.207639
196.8	-0.00889	0.355602	0.582314	0.900273	1.35657	2.18988	2.37174	2.50139	2.69644	0.074189	0.20555
197	-0.008	0.355157	0.581846	0.900598	1.35649	2.18998	2.3719	2.50069	2.69512	0.075152	0.205938
197.2	-0.00842	0.354382	0.58186	0.901581	1.35633	2.18937	2.37122	2.49987	2.69562	0.074173	0.204937
197.4	-0.00855	0.354458	0.581789	0.901351	1.35531	2.18783	2.37099	2.50112	2.69507	0.074121	0.204826
197.6	-0.00879	0.354953	0.581536	0.901309	1.35677	2.18705	2.37051	2.50081	2.69426	0.072481	0.205569
197.8	-0.00733	0.355016	0.581271	0.902408	1.35621	2.18757	2.37073	2.5003	2.69487	0.07407	0.206681
198	-0.00831	0.356003	0.581489	0.902084	1.35602	2.18703	2.36917	2.4997	2.69419	0.07328	0.206273
198.2	-0.00712	0.355405	0.580315	0.901916	1.3558	2.18839	2.3686	2.49906	2.69336	0.073415	0.205932
198.4	-0.00693	0.355832	0.580032	0.900744	1.35603	2.18816	2.3679	2.49681	2.69231	0.073572	0.205673
198.6	-0.00762	0.355076	0.579829	0.902021	1.35522	2.18772	2.36689	2.49579	2.69285	0.074116	0.20495
198.8	-0.00757	0.356034	0.579183	0.9011	1.35421	2.1871	2.36647	2.49572	2.692	0.073099	0.20509
199	-0.00654	0.354869	0.578564	0.901037	1.35381	2.18703	2.36709	2.49593	2.69233	0.07284	0.204297
199.2	-0.00814	0.355169	0.579179	0.900985	1.35415	2.1862	2.36654	2.49596	2.69229	0.072832	0.20515
199.4	-0.00776	0.355442	0.578234	0.901435	1.35438	2.18695	2.36659	2.49697	2.69317	0.072963	0.20481
199.6	-0.0078	0.355733	0.578775	0.900723	1.35475	2.1875	2.36617	2.49734	2.69279	0.073344	0.204225
199.8	-0.00841	0.355393	0.579088	0.900786	1.35608	2.18653	2.3657	2.49618	2.69356	0.073693	0.204293
200	-0.00865	0.355733	0.579584	0.901508	1.35593	2.18669	2.36363	2.4952	2.69299	0.073809	0.204513
200.2	-0.00867	0.355893	0.578945	0.901602	1.35444	2.18511	2.36432	2.49548	2.69164	0.074844	0.204649
200.4	-0.00891	0.355666	0.580571	0.902251	1.35456	2.18563	2.36372	2.4946	2.69122	0.074851	0.20566
200.6	-0.00896	0.355275	0.579441	0.900838	1.35332	2.18498	2.36303	2.49366	2.69096	0.073925	0.205759
200.8	-0.00816	0.353881	0.579208	0.901477	1.3522	2.18553	2.36414	2.49412	2.6912	0.07293	0.203728
201	-0.00933	0.354266	0.578467	0.900326	1.35181	2.18562	2.36452	2.49402	2.69104	0.074283	0.204244
201.2	-0.00925	0.354802	0.578701	0.900608	1.35123	2.18579	2.36355	2.49397	2.69157	0.073446	0.20443
201.4	-0.00895	0.354516	0.577791	0.899384	1.35135	2.18499	2.36359	2.49278	2.6924	0.073759	0.202893
201.6	-0.0083	0.354977	0.578601	0.899991	1.35197	2.18438	2.36458	2.4926	2.69189	0.074059	0.203562
201.8	-0.00919	0.355587	0.578747	0.898882	1.3519	2.18358	2.36291	2.49222	2.69052	0.075496	0.205361
202	-0.00789	0.355912	0.579006	0.899258	1.35171	2.1833	2.36277	2.49248	2.69051	0.074272	0.204672
202.2	-0.00749	0.354903	0.57933	0.898149	1.35195	2.18361	2.36253	2.49153	2.69048	0.074531	0.204814
202.4	-0.00776	0.354684	0.57963	0.898484	1.35086	2.18251	2.36252	2.49165	2.6881	0.073751	0.205091
202.6	-0.00774	0.354479	0.579666	0.898683	1.35049	2.18213	2.36296	2.49193	2.68869	0.073578	0.204914
202.8	-0.00655	0.355098	0.578715	0.89795	1.34986	2.18146	2.36343	2.492	2.68881	0.073329	0.204189
203	-0.0072	0.353994	0.579159	0.896988	1.34953	2.17988	2.36286	2.49075	2.68781	0.073843	0.204842
203.2	-0.00755	0.354194	0.578755	0.896621	1.34932	2.17877	2.36235	2.49036	2.68783	0.073507	0.204722
203.4	-0.00736	0.354341	0.578426	0.896433	1.34857	2.17955	2.36215	2.49051	2.68885	0.07374	0.205362
203.6	-0.00813	0.353236	0.578048	0.895962	1.34878	2.1793	2.3611	2.49047	2.68744	0.073947	0.205255
203.8	-0.00912	0.352662	0.577783	0.896046	1.34985	2.17955	2.36039	2.48951	2.68735	0.074379	0.206069
204	-0.00858	0.352989	0.577411	0.897155	1.34917	2.18072	2.36141	2.49021	2.68764	0.074244	0.205153
204.2	-0.00707	0.353381	0.577552	0.897657	1.34933	2.18065	2.36136	2.48953	2.68624	0.074672	0.204069
204.4	-0.0074	0.353543	0.577423	0.898725	1.35071	2.17884	2.36044	2.48823	2.68597	0.07417	0.203599
204.6	-0.00755	0.354722	0.577462	0.898829	1.34985	2.17943	2.3599	2.48631	2.6867	0.074491	0.203093
204.8	-0.00617	0.354465	0.57779	0.898892	1.34969	2.178	2.35895	2.48679	2.6858	0.074727	0.202645
205	-0.00664	0.355791	0.577737	0.898944	1.35036	2.17687	2.35781	2.48617	2.68474	0.074109	0.203245
205.2	-0.00836	0.35584	0.578158	0.898201	1.3499	2.17645	2.3573	2.48619	2.68462	0.073393	0.20375
205.4	-0.0083	0.355745	0.5786	0.89613	1.34901	2.1764	2.35676	2.48679	2.68408	0.073446	0.203509
205.6	-0.00721	0.356034	0.578644	0.896088	1.34851	2.17507	2.35564	2.4886	2.68346	0.073846	0.203654
205.8	-0.00762	0.355916	0.578831	0.897459	1.34832	2.17632	2.35606	2.48806	2.68302	0.072967	0.20368
206	-0.0076	0.355278	0.579444	0.89614	1.34738	2.1751	2.3555	2.48692	2.68298	0.073139	0.204485
206.2	-0.00639	0.354358	0.578273	0.896098	1.34738	2.17401	2.35589	2.48673	2.68444	0.073066	0.205079
206.4	-0.00642	0.354652	0.57764	0.896443	1.34711	2.17415	2.3561	2.48551	2.68465	0.073402	0.20503
206.6	-0.00784	0.353719	0.577452	0.89659	1.34758	2.17467	2.35612	2.48419	2.68453	0.072739	0.204657
206.8	-0.00993	0.353033	0.57793	0.895648	1.34682	2.17421	2.35519	2.48371	2.68389	0.073577	0.205083
207	-0.0096	0.352314	0.576734	0.895774	1.34736	2.17434	2.35516	2.48407	2.68466	0.074301	0.204748
207.2	-0.00994	0.353551	0.577122	0.896276	1.34617	2.17488	2.35385	2.48467	2.68301	0.074662	0.204527
207.4	-0.00922	0.352822	0.576966	0.897155	1.34544	2.17504	2.3536	2.48602	2.68256	0.075343	0.205142
207.6	-0.008	0.352916	0.576541	0.896496	1.34597	2.17375	2.35428	2.48591	2.68249	0.075779	0.205663
207.8	-0.0059	0.353991	0.576298	0.895481	1.34521	2.17485	2.35436	2.48532	2.68346	0.075183	0.205382
208	-0.0063	0.353693	0.577385	0.896496	1.3448	2.17468	2.35365	2.48486	2.68239	0.075185	0.205709
208.2	-0.00669	0.352347	0.57691	0.896747	1.3463	2.17409	2.35399	2.48362	2.6824	0.075062	0.205229
208.4	-0.0074	0.352531	0.577066	0.896234	1.34644	2.1724	2.35358	2.48299	2.68243	0.075141	0.205407
208.6	-0.00719	0.352481	0.577536	0.896109	1.34417	2.1727	2.35388	2.48352	2.68212	0.073928	0.204707
208.8	-0.00809	0.351983	0.577128	0.896653	1.34488	2.17055	2.35307	2.48349	2.68108	0.073827	0.20499
209	-0.00765	0.352638	0.576976	0.895952	1.34521	2.16979	2.35243	2.48382	2.68122	0.073092	0.20335
209.2	-0.00739	0.353916	0.578017	0.895617	1.34479	2.16987	2.35258	2.48417	2.68107	0.073264	0.203576
209.4	-0.00699	0.353797	0.577584	0.895094	1.34601	2.17008	2.35238	2.48354	2.68002	0.072756	0.203565
209.6	-0.00845	0.354485	0.576964	0.895627	1.34742	2.16992	2.35145	2.48268	2.68019	0.074315	0.20434
209.8	-0.00782	0.354598	0.576659	0.895209	1.34704	2.17008	2.35124	2.48248	2.67905	0.074488	0.204708
210	-0.00913	0.353973	0.575852	0.895167	1.34657	2.17008	2.35282	2.48166	2.6797	0.074779	0.205957
210.2	-0.00877	0.353237	0.575199	0.89412	1.34657	2.16886	2.35203	2.4812	2.6791	0.074824	0.206717
210.4	-0.00931	0.352724	0.575319	0.895167	1.34641	2.16933	2.35212	2.4812	2.67908	0.075626	0.207493
210.6	-0.00814	0.353112	0.575082	0.895104	1.34569	2.16833	2.35165	2.48064	2.67935	0.074453	0.207371
210.8	-0.00862	0.35417	0.575765	0.895596	1.34485	2.1671	2.35155	2.48001	2.67935	0.073849	0.206625
211	-0.00792	0.354987	0.575636	0.895397	1.34522	2.16676	2.35069	2.48055	2.67912	0.073757	0.206838
211.2	-0.00944	0.354402	0.575124	0.895575	1.345	2.16757	2.35048	2.47947	2.67926	0.073837	0.20551
211.4	-0.00868	0.355277	0.575822	0.895742	1.34356	2.16742	2.34928	2.47886	2.67875	0.072744	0.205365
211.6	-0.00795	0.353968	0.575949	0.895491	1.34339	2.16847	2.34912	2.47874	2.67628	0.072863	0.205993
211.8	-0.00759	0.353214	0.575473	0.895073	1.34332	2.16952	2.34885	2.47874	2.67707	0.074053	0.20541
212	-0.00743	0.352837	0.575326	0.894686	1.34122	2.16798	2.34829	2.47766	2.67647	0.074348	0.20557
212.2	-0.00647	0.352394	0.575912	0.895146	1.34201	2.16899	2.34697	2.47789	2.67658	0.075312	0.205556
212.4	-0.00683	0.352597	0.576003	0.894706	1.34198	2.168	2.3471	2.47857	2.67689	0.075478	0.203802
212.6	-0.0074	0.352099	0.57595	0.89457	1.34186	2.16756	2.34642	2.47864	2.67786	0.075617	0.204141
212.8	-0.00769	0.352095	0.575927	0.894393	1.34292	2.16601	2.34663	2.47829	2.67837	0.07483	0.204488
213	-0.00767	0.351537	0.576345	0.895565	1.34298	2.16655	2.3457	2.47862	2.67738	0.074952	0.203875
213.2	-0.00691	0.352505	0.576335	0.89411	1.34188	2.16501	2.34616	2.47872	2.67624	0.074516	0.204874
213.4	-0.00818	0.351283	0.57579	0.89367	1.3413	2.16567	2.34662	2.47866	2.67622	0.074481	0.205788
213.6	-0.00862	0.353131	0.576019	0.893137	1.34093	2.16528	2.34537	2.479	2.67666	0.075078	0.204726
213.8	-0.00816	0.353072	0.575524	0.893221	1.33978	2.1652	2.34498	2.47907	2.67657	0.075556	0.20501
214	-0.00788	0.352623	0.574963	0.891149	1.34048	2.16519	2.34614	2.47824	2.67722	0.074958	0.205672
214.2	-0.00804	0.352271	0.575486	0.89185	1.34004	2.16507	2.34511	2.47774	2.67721	0.074453	0.2049
214.4	-0.00702	0.352952	0.574349	0.890929	1.3401	2.16447	2.34339	2.47672	2.6771	0.075359	0.204525
214.6	-0.00661	0.351687	0.574694	0.890144	1.34003	2.16412	2.34401	2.47558	2.67561	0.075705	0.205461
214.8	-0.00654	0.351164	0.575405	0.888826	1.34069	2.16421	2.34371	2.47564	2.67467	0.075883	0.205539
215	-0.00706	0.351992	0.575308	0.889935	1.34058	2.16448	2.34264	2.47517	2.67372	0.075453	0.20525
215.2	-0.00787	0.351539	0.573313	0.889924	1.33935	2.16443	2.34374	2.47575	2.67384	0.075861	0.205945
215.4	-0.00868	0.351258	0.574027	0.88983	1.33911	2.16372	2.34499	2.47493	2.67223	0.075781	0.206698
215.6	-0.0083	0.35084	0.57259	0.890521	1.33983	2.16344	2.34414	2.47483	2.67333	0.074692	0.205694
215.8	-0.00888	0.351639	0.572632	0.891379	1.33934	2.16357	2.34325	2.47369	2.67391	0.074429	0.206477
216	-0.00918	0.352022	0.573064	0.891075	1.33872	2.16337	2.34319	2.47476	2.67341	0.075289	0.206422
216.2	-0.00844	0.352764	0.574737	0.89028	1.33995	2.16195	2.34227	2.47432	2.67366	0.074603	0.205257
216.4	-0.00745	0.351928	0.575802	0.889788	1.34015	2.16181	2.34196	2.47399	2.67481	0.074504	0.204662
216.6	-0.00755	0.352576	0.576808	0.888972	1.33888	2.16126	2.34279	2.47301	2.67406	0.074745	0.20451
216.8	-0.00747	0.352032	0.575578	0.889328	1.33838	2.16113	2.34323	2.47367	2.67222	0.073296	0.204304
217	-0.00696	0.351067	0.574987	0.889056	1.33727	2.16162	2.34289	2.47267	2.67185	0.073562	0.203806
217.2	-0.00783	0.351449	0.57351	0.88937	1.33583	2.16119	2.34313	2.47204	2.67124	0.073721	0.204566
217.4	-0.00804	0.35334	0.572885	0.889778	1.33512	2.16066	2.34154	2.47209	2.67083	0.073478	0.205455
217.6	-0.00816	0.354076	0.572141	0.890102	1.3347	2.16094	2.34126	2.47259	2.66947	0.073983	0.205965
217.8	-0.00815	0.353893	0.57242	0.889202	1.3347	2.15989	2.33958	2.47171	2.66955	0.075459	0.205832
218	-0.0076	0.353741	0.571895	0.88892	1.33646	2.15819	2.33937	2.47167	2.67019	0.075177	0.205937
218.2	-0.00666	0.353501	0.571893	0.889139	1.33592	2.15999	2.33921	2.47177	2.66934	0.075871	0.205069
218.4	-0.00627	0.352474	0.571523	0.889255	1.33488	2.15973	2.34024	2.47114	2.66896	0.074887	0.205051
218.6	-0.00663	0.351616	0.572908	0.88893	1.33466	2.1593	2.33946	2.47125	2.66941	0.074809	0.205668
218.8	-0.00618	0.352281	0.572726	0.889098	1.33448	2.15848	2.34028	2.47222	2.66981	0.075141	0.205333
219	-0.00639	0.352914	0.573529	0.888595	1.33355	2.15943	2.33978	2.47256	2.66917	0.075875	0.205342
219.2	-0.00658	0.351801	0.573851	0.888616	1.33381	2.15675	2.33807	2.4727	2.66965	0.074733	0.206218
219.4	-0.00624	0.351222	0.572988	0.888533	1.33507	2.15713	2.33724	2.47351	2.67101	0.075313	0.205997
219.6	-0.00587	0.350837	0.57183	0.888972	1.33578	2.15722	2.33755	2.47239	2.67042	0.075013	0.206313
219.8	-0.00696	0.350234	0.57324	0.888355	1.33541	2.15869	2.33705	2.47212	2.67009	0.075433	0.205402
220	-0.00615	0.349847	0.5728	0.888983	1.33596	2.15783	2.33773	2.46959	2.67042	0.074103	0.205895
220.2	-0.00654	0.350981	0.573058	0.888857	1.3364	2.15884	2.33921	2.46877	2.66959	0.074853	0.206052
220.4	-0.00623	0.351438	0.573589	0.887894	1.33536	2.15878	2.33938	2.46858	2.6681	0.075411	0.206309
220.6	-0.00655	0.353102	0.573176	0.888124	1.33437	2.1576	2.33953	2.46825	2.66816	0.075475	0.206046
220.8	-0.0049	0.352323	0.571942	0.888501	1.33383	2.15745	2.33991	2.46673	2.66826	0.074197	0.206228
221	-0.00602	0.352247	0.57228	0.88779	1.33328	2.15701	2.33956	2.46818	2.66783	0.075149	0.206267
221.2	-0.00553	0.352042	0.571612	0.887298	1.33435	2.15602	2.33908	2.46808	2.66808	0.075882	0.206028
221.4	-0.00641	0.35255	0.572136	0.887894	1.33451	2.15444	2.33897	2.46748	2.66745	0.076007	0.205434
221.6	-0.00717	0.351693	0.572417	0.88825	1.33461	2.1547	2.33836	2.4683	2.66766	0.076074	0.206625
221.8	-0.00783	0.351423	0.572672	0.888177	1.33543	2.15192	2.33777	2.46851	2.66738	0.077134	0.207219
222	-0.00851	0.351542	0.573219	0.888166	1.33445	2.15153	2.33717	2.46783	2.66726	0.076592	0.206109
222.2	-0.00886	0.35126	0.573463	0.888302	1.33359	2.15243	2.33755	2.46664	2.66839	0.076024	0.207237
222.4	-0.00855	0.350593	0.572938	0.888114	1.33346	2.15392	2.33722	2.4663	2.66949	0.0754	0.206688
222.6	-0.00731	0.350444	0.572231	0.886796	1.33384	2.15299	2.33699	2.46681	2.67051	0.075855	0.205877
222.8	-0.00718	0.351121	0.570699	0.88667	1.3335	2.15353	2.33673	2.4664	2.67037	0.074824	0.205719
223	-0.00572	0.351248	0.570192	0.88621	1.33406	2.15346	2.33682	2.46658	2.67168	0.076158	0.206859
223.2	-0.00571	0.35054	0.569962	0.886094	1.33282	2.15333	2.33566	2.46777	2.66961	0.075546	0.204952
223.4	-0.00644	0.350747	0.569155	0.885906	1.33224	2.152	2.33452	2.46734	2.66849	0.07529	0.205568
223.6	-0.00567	0.349845	0.57073	0.885634	1.33126	2.15328	2.33487	2.4666	2.66771	0.074422	0.205188
223.8	-0.00678	0.350558	0.572683	0.88621	1.33022	2.15422	2.3344	2.46654	2.668	0.075626	0.205388
224	-0.00707	0.350122	0.572487	0.887141	1.33012	2.15401	2.33241	2.46564	2.66719	0.074444	0.205267
224.2	-0.00685	0.349542	0.572376	0.886534	1.33024	2.15336	2.33263	2.46519	2.66775	0.074116	0.206465
224.4	-0.0064	0.349617	0.572748	0.886408	1.33142	2.15362	2.33403	2.4659	2.6661	0.075352	0.206892
224.6	-0.00645	0.350272	0.571705	0.886618	1.33088	2.15141	2.3328	2.46581	2.66534	0.075612	0.206924
224.8	-0.00581	0.349658	0.570627	0.885707	1.33074	2.15101	2.33255	2.46539	2.66428	0.074852	0.207233
225	-0.00638	0.350472	0.570338	0.885917	1.33051	2.15151	2.33293	2.4665	2.66305	0.075851	0.20708
225.2	-0.00713	0.352703	0.570932	0.886932	1.33008	2.15227	2.33248	2.46606	2.66231	0.075618	0.20705
225.4	-0.00727	0.35295	0.571199	0.886984	1.32918	2.15129	2.33147	2.46533	2.66327	0.074792	0.205425
225.6	-0.00791	0.352977	0.571837	0.886796	1.32969	2.15185	2.33107	2.46444	2.66309	0.074612	0.204607
225.8	-0.00809	0.352688	0.573033	0.886398	1.33031	2.15198	2.3317	2.46538	2.66362	0.074929	0.204716
226	-0.0078	0.352781	0.573275	0.885571	1.32937	2.15117	2.33187	2.46394	2.6625	0.073651	0.204964
226.2	-0.00721	0.352163	0.572138	0.884525	1.32969	2.15022	2.33147	2.46294	2.66192	0.075029	0.204146
226.4	-0.00738	0.351827	0.571901	0.884818	1.33024	2.15103	2.33046	2.463	2.66179	0.075163	0.205518
226.6	-0.0069	0.3514	0.571095	0.884295	1.32955	2.15117	2.33135	2.4628	2.6613	0.075337	0.206876
226.8	-0.00759	0.351572	0.569929	0.885226	1.32988	2.15002	2.33147	2.46161	2.6606	0.075471	0.206205
227	-0.00772	0.351143	0.569546	0.885508	1.33076	2.15029	2.33155	2.46292	2.66307	0.076093	0.205382
227.2	-0.00714	0.351199	0.56992	0.884954	1.33062	2.15035	2.33186	2.46322	2.66396	0.074797	0.206392
227.4	-0.0063	0.350891	0.57029	0.883562	1.33008	2.14979	2.33254	2.46246	2.66313	0.07415	0.206145
227.6	-0.00667	0.351245	0.569162	0.884148	1.33038	2.14954	2.33224	2.46206	2.66326	0.075136	0.205803
227.8	-0.00526	0.350708	0.569201	0.882401	1.32997	2.15031	2.33103	2.46177	2.66292	0.073237	0.205509
228	-0.0052	0.350172	0.569367	0.880601	1.32972	2.14939	2.33145	2.4609	2.66112	0.072897	0.206483
228.2	-0.00607	0.350076	0.569368	0.880988	1.32923	2.14823	2.33017	2.46063	2.66082	0.073765	0.20716
228.4	-0.00657	0.350496	0.568463	0.882599	1.32902	2.14717	2.32983	2.46085	2.66225	0.074203	0.206739
228.6	-0.00643	0.350636	0.569366	0.882149	1.32941	2.14721	2.32921	2.46058	2.66236	0.073912	0.20514
228.8	-0.00613	0.351216	0.569315	0.88351	1.3288	2.1467	2.32946	2.4603	2.6622	0.07481	0.205372
229	-0.00586	0.351732	0.569062	0.885289	1.32912	2.14637	2.3287	2.45937	2.66161	0.07497	0.205024
229.2	-0.0051	0.351034	0.56807	0.886042	1.33062	2.14663	2.32841	2.45932	2.66058	0.074802	0.203177
229.4	-0.00491	0.34939	0.568135	0.885195	1.32945	2.14723	2.32771	2.45943	2.65983	0.075045	0.203804
229.6	-0.00558	0.348896	0.567868	0.885885	1.32904	2.14622	2.32716	2.45933	2.66082	0.07509	0.205228
229.8	-0.00704	0.349339	0.567467	0.884797	1.3289	2.14567	2.32727	2.45907	2.66091	0.075402	0.206398
230	-0.00814	0.349922	0.567159	0.883834	1.32859	2.14642	2.32648	2.45898	2.66114	0.076283	0.205059
230.2	-0.00798	0.349692	0.568566	0.882924	1.32726	2.14655	2.32639	2.45841	2.66154	0.076641	0.205864
230.4	-0.00781	0.35078	0.568875	0.882725	1.3279	2.14649	2.32662	2.45849	2.66101	0.0769	0.205814
230.6	-0.00857	0.351715	0.569227	0.881009	1.32788	2.14595	2.32608	2.45847	2.65879	0.075679	0.204647
230.8	-0.0068	0.351466	0.568222	0.881051	1.32759	2.14662	2.32551	2.45904	2.65877	0.07512	0.203882
231	-0.0061	0.350085	0.568131	0.882191	1.32639	2.14581	2.32515	2.45999	2.65918	0.074769	0.204198
231.2	-0.00644	0.350598	0.567315	0.881919	1.32567	2.1459	2.32554	2.46064	2.65905	0.074109	0.204595
231.4	-0.00656	0.350603	0.56757	0.880904	1.32551	2.1459	2.32519	2.46023	2.65897	0.074197	0.203202
231.6	-0.00635	0.349454	0.567376	0.881783	1.32555	2.1469	2.32576	2.45934	2.65878	0.07385	0.204716
231.8	-0.00756	0.350054	0.568694	0.882505	1.32623	2.14495	2.32526	2.45911	2.65783	0.074887	0.205188
232	-0.00671	0.351662	0.56873	0.881093	1.32675	2.14484	2.32515	2.45876	2.6563	0.074819	0.207078
232.2	-0.00696	0.350965	0.568357	0.881877	1.32653	2.144	2.32547	2.45804	2.65607	0.074745	0.206863
232.4	-0.00814	0.350963	0.567678	0.883604	1.32656	2.14263	2.32487	2.45878	2.65625	0.074648	0.20835
232.6	-0.00715	0.351204	0.568113	0.883981	1.32535	2.14249	2.32507	2.45967	2.65695	0.075612	0.207318
232.8	-0.00756	0.350334	0.56762	0.884253	1.32417	2.14325	2.32521	2.4602	2.65766	0.075499	0.207447
233	-0.00892	0.348408	0.567404	0.884514	1.32366	2.14321	2.32582	2.45928	2.65853	0.074577	0.206336
233.2	-0.00901	0.348687	0.567797	0.883866	1.32453	2.14265	2.32568	2.45924	2.65824	0.074367	0.206442
233.4	-0.00817	0.348347	0.5689	0.882558	1.32387	2.14404	2.32509	2.45742	2.6575	0.074825	0.205512
233.6	-0.00961	0.34885	0.56809	0.88194	1.32453	2.14287	2.32422	2.45744	2.65719	0.07472	0.205454
233.8	-0.00881	0.348911	0.567993	0.881302	1.32578	2.14308	2.32381	2.45712	2.65695	0.074005	0.20525
234	-0.00803	0.350103	0.568564	0.880716	1.32482	2.14181	2.32346	2.45759	2.65704	0.07409	0.205804
234.2	-0.0077	0.349444	0.569738	0.879931	1.32526	2.14175	2.32284	2.45787	2.65692	0.074504	0.205159
234.4	-0.00772	0.350325	0.567869	0.880224	1.3258	2.1406	2.32373	2.45812	2.65631	0.073534	0.20609
234.6	-0.00669	0.349889	0.568425	0.879669	1.32598	2.14057	2.32389	2.45744	2.65663	0.073399	0.205631
234.8	-0.00685	0.348793	0.5684	0.87901	1.32535	2.14033	2.32485	2.45655	2.65579	0.07409	0.204735
235	-0.00639	0.348456	0.567312	0.87878	1.32636	2.13964	2.32403	2.45543	2.65555	0.073856	0.204869
235.2	-0.00614	0.350051	0.566177	0.880559	1.32563	2.1386	2.3232	2.4544	2.65507	0.073969	0.204493
235.4	-0.00674	0.349458	0.567517	0.880779	1.32458	2.13836	2.32216	2.45391	2.6558	0.073418	0.204638
235.6	-0.00694	0.349571	0.568052	0.880925	1.32345	2.13847	2.32083	2.4543	2.65513	0.074383	0.205279
235.8	-0.00658	0.351191	0.566852	0.881145	1.32369	2.13853	2.3204	2.4539	2.65472	0.073924	0.20616
236	-0.00681	0.350696	0.567368	0.881637	1.32358	2.13984	2.32001	2.45401	2.6545	0.07451	0.20561
236.2	-0.00699	0.349328	0.566641	0.87968	1.3232	2.14055	2.3209	2.45354	2.6547	0.074211	0.20667
236.4	-0.00513	0.349193	0.565899	0.880266	1.32386	2.14046	2.32137	2.45222	2.65474	0.075176	0.20615
236.6	-0.00488	0.348257	0.565327	0.880339	1.3261	2.14082	2.32181	2.45188	2.65327	0.073597	0.207089
236.8	-0.00609	0.348144	0.565679	0.879743	1.32458	2.14011	2.3209	2.45192	2.65404	0.074378	0.206624
237	-0.00657	0.348995	0.565279	0.879293	1.32465	2.13955	2.32126	2.45191	2.65311	0.075461	0.207442
237.2	-0.00623	0.34826	0.565939	0.880318	1.32423	2.1395	2.32065	2.45144	2.65307	0.075233	0.206695
237.4	-0.00731	0.34858	0.566553	0.878665	1.3247	2.13862	2.31977	2.45192	2.65204	0.074628	0.206764
237.6	-0.00732	0.349945	0.566466	0.878843	1.32191	2.1386	2.31982	2.45088	2.65315	0.076441	0.206212
237.8	-0.00626	0.349887	0.566709	0.878267	1.32293	2.13822	2.3191	2.45121	2.65239	0.075219	0.205242
238	-0.00624	0.349773	0.567369	0.87811	1.3216	2.13823	2.31823	2.45097	2.65321	0.073701	0.204441
238.2	-0.00701	0.3512	0.567121	0.8772	1.32202	2.13738	2.31748	2.45069	2.65319	0.074511	0.20438
238.4	-0.00735	0.350999	0.566724	0.879209	1.3216	2.13782	2.31776	2.45089	2.65308	0.07524	0.204245
238.6	-0.00732	0.350809	0.56643	0.879115	1.32243	2.13716	2.31767	2.45122	2.65281	0.074377	0.205011
238.8	-0.00778	0.350367	0.567235	0.879711	1.32212	2.13675	2.31775	2.45022	2.65276	0.075235	0.205717
239	-0.00783	0.350569	0.567579	0.878989	1.32201	2.13747	2.31828	2.44979	2.65205	0.075462	0.206207
239.2	-0.007	0.349505	0.567394	0.879282	1.32194	2.13707	2.31914	2.44984	2.65182	0.075623	0.207134
239.4	-0.00766	0.349287	0.566964	0.877775	1.32146	2.1372	2.31838	2.45047	2.65241	0.075051	0.207839
239.6	-0.00811	0.348589	0.56667	0.877754	1.32068	2.13618	2.31798	2.44999	2.65171	0.075011	0.207259
239.8	-0.00848	0.348183	0.567388	0.878131	1.32077	2.13628	2.31792	2.44956	2.65182	0.074265	0.207979
240	-0.0083	0.347444	0.566795	0.878476	1.32196	2.13514	2.31752	2.45028	2.65109	0.075557	0.207338
240.2	-0.0087	0.348717	0.567492	0.877409	1.32221	2.13605	2.31602	2.44988	2.65047	0.07525	0.207234
240.4	-0.00804	0.34913	0.567545	0.87721	1.32085	2.13475	2.3174	2.44847	2.65084	0.074828	0.206884
240.6	-0.00779	0.348141	0.568507	0.876844	1.32103	2.13487	2.31622	2.44851	2.6512	0.075255	0.20595
240.8	-0.00738	0.349336	0.567334	0.876059	1.3196	2.13377	2.31633	2.44925	2.65114	0.076303	0.205098
241	-0.0075	0.348832	0.567382	0.876687	1.31821	2.13312	2.31609	2.44813	2.65114	0.075675	0.205249
241.2	-0.00765	0.347464	0.56781	0.87811	1.31767	2.13241	2.31679	2.44801	2.651	0.075604	0.204517
241.4	-0.00737	0.347058	0.567533	0.878644	1.31958	2.13237	2.31574	2.44763	2.64996	0.076729	0.204589
241.6	-0.00716	0.347398	0.566791	0.878351	1.31879	2.13286	2.31672	2.44667	2.65001	0.076127	0.204495
241.8	-0.00663	0.346221	0.566654	0.879429	1.31905	2.1343	2.31635	2.44602	2.64918	0.075174	0.205662
242	-0.00627	0.346899	0.566351	0.878822	1.31935	2.13307	2.31711	2.44481	2.64902	0.074822	0.205479
242.2	-0.00613	0.347567	0.564485	0.877441	1.32042	2.13386	2.31655	2.44603	2.65033	0.073542	0.205926
242.4	-0.00587	0.347438	0.565427	0.876739	1.31896	2.13406	2.31654	2.44659	2.64908	0.074326	0.206069
242.6	-0.00569	0.349232	0.56538	0.87698	1.31925	2.13348	2.3158	2.44738	2.64975	0.07478	0.207353
242.8	-0.00637	0.349418	0.565917	0.875505	1.32065	2.13334	2.31606	2.44668	2.65016	0.075179	0.207046
243	-0.00716	0.348936	0.565955	0.875264	1.31963	2.13453	2.31539	2.44811	2.65005	0.075521	0.206943
243.2	-0.00694	0.349019	0.567397	0.875819	1.31814	2.13241	2.31502	2.44708	2.64867	0.077222	0.207725
243.4	-0.00751	0.348154	0.566208	0.87562	1.3191	2.13233	2.3144	2.44726	2.64932	0.076585	0.207559
243.6	-0.00785	0.348794	0.566575	0.875369	1.31956	2.13232	2.31389	2.4461	2.6487	0.076426	0.207203
243.8	-0.0066	0.34831	0.565604	0.875996	1.31847	2.13128	2.3132	2.44662	2.64818	0.076071	0.206672
244	-0.00597	0.350012	0.566098	0.875965	1.31867	2.13149	2.31268	2.44583	2.64817	0.075666	0.207218
244.2	-0.00647	0.34868	0.565984	0.876687	1.31862	2.13177	2.31296	2.44645	2.64875	0.075643	0.205795
244.4	-0.00531	0.35062	0.565276	0.875913	1.31815	2.13078	2.31303	2.44508	2.64928	0.075606	0.20508
244.6	-0.00557	0.348817	0.564762	0.876091	1.31906	2.13074	2.31398	2.44544	2.64867	0.075537	0.204917
244.8	-0.00717	0.348677	0.566071	0.875798	1.31811	2.13111	2.31308	2.4452	2.649	0.076455	0.2045
245	-0.00745	0.346482	0.56573	0.876593	1.31773	2.13092	2.31306	2.4454	2.64881	0.076614	0.203666
245.2	-0.00588	0.348212	0.565439	0.875902	1.31813	2.13142	2.31261	2.44527	2.64778	0.075893	0.203941
245.4	-0.00668	0.3468	0.567056	0.876886	1.31747	2.13236	2.31267	2.44568	2.6477	0.075178	0.204375
245.6	-0.00544	0.346501	0.56706	0.87585	1.31613	2.1311	2.31114	2.44587	2.64678	0.07543	0.204217
245.8	-0.00489	0.347182	0.56572	0.875703	1.31667	2.13064	2.31094	2.44595	2.64649	0.074948	0.204617
246	-0.00445	0.347182	0.565961	0.875264	1.31695	2.12914	2.31097	2.44527	2.64664	0.074304	0.205524
246.2	-0.00591	0.345857	0.565793	0.875212	1.31651	2.12914	2.31103	2.44497	2.6466	0.074872	0.206388
246.4	-0.00625	0.347005	0.56503	0.874981	1.31697	2.12791	2.3112	2.44468	2.64628	0.074944	0.205833
246.6	-0.00697	0.347889	0.565239	0.875452	1.3169	2.12878	2.31259	2.44517	2.64694	0.075243	0.206727
246.8	-0.00819	0.347142	0.564951	0.875505	1.3176	2.12797	2.31333	2.44386	2.64629	0.075466	0.206944
247	-0.00817	0.347947	0.563969	0.87472	1.31817	2.12921	2.31216	2.44459	2.64478	0.075796	0.205829
247.2	-0.0083	0.348378	0.563136	0.873851	1.31672	2.12949	2.31124	2.44371	2.6451	0.076216	0.206231
247.4	-0.00738	0.3482	0.562137	0.873286	1.31711	2.13001	2.31079	2.44294	2.64414	0.076244	0.207099
247.6	-0.00823	0.347384	0.561638	0.873087	1.31692	2.12859	2.30947	2.44206	2.64364	0.075657	0.206418
247.8	-0.00563	0.347617	0.562058	0.873244	1.31656	2.12877	2.30917	2.44268	2.64397	0.075223	0.206054
248	-0.00709	0.347214	0.562121	0.874134	1.31583	2.1283	2.30981	2.44195	2.64539	0.075565	0.20637
248.2	-0.00723	0.347817	0.56223	0.874814	1.3168	2.12717	2.31027	2.4418	2.645	0.075374	0.205121
248.4	-0.00806	0.346605	0.563414	0.87607	1.31577	2.12692	2.30977	2.44243	2.64594	0.076374	0.206012
248.6	-0.00793	0.347145	0.562412	0.876216	1.31645	2.12717	2.30963	2.44227	2.64717	0.076719	0.206137
248.8	-0.00875	0.347405	0.562105	0.875358	1.31532	2.12678	2.30896	2.44181	2.64678	0.077282	0.205608
249	-0.0071	0.347598	0.562119	0.875222	1.31492	2.12512	2.30819	2.44131	2.64631	0.077899	0.205907
249.2	-0.00666	0.346985	0.562186	0.874772	1.31504	2.1246	2.30855	2.44128	2.64606	0.078151	0.20586
249.4	-0.00589	0.347394	0.561854	0.873799	1.31535	2.1246	2.3082	2.4419	2.64468	0.076592	0.204703
249.6	-0.00516	0.347718	0.56202	0.874406	1.31482	2.12459	2.30902	2.44146	2.64332	0.076874	0.204208
249.8	-0.00556	0.347687	0.563347	0.874741	1.31568	2.12404	2.30931	2.44152	2.64318	0.076954	0.204516

## Sheet: Fig1E
	Rmax
µM	CdbS	R9A
0	0.145923	0.012309
0.1875	0.540084	0.226988
0.375	0.795794	0.240593
0.75	1.14114	0.243136
1.5	1.69067	0.258309
3	2.67008	0.29419
6	2.9046	0.32523
12	3.07666
24	3.17793

## Sheet: Fig2A
	h	WT			WT + van			ΔcdbA/Pvan cdbA-mCh			ΔcdbA/Pvan cdbA-mCh + van			ΔcdbA/Pvan cdbA-mCh ΔcdbS			ΔcdbA/Pvan cdbA-mCh ΔcdbS + van			ΔcdbA/Pvan cdbA-mCh ΔcdbS/Pnat cdbS-FLAG			ΔcdbA/Pvan cdbA-mCh ΔcdbS/Pnat cdbS-FLAG + van			ΔcdbS			ΔcdbS + van
	-1	1.56	0.764	0.89	1.2	0.72	0.52	0.57	0.652	0.7	0.57	0.768	1.12	1.15	0.872	0.69	1.03	1.56	0.84	0.72	0.492	0.62	1.04	0.555	0.72	0.52	0.642	0.399	0.643	0.563	0.839
	0	0.1	0.1	0.1	0.1	0.1	0.1	0.1	0.1	0.1	0.1	0.1	0.1	0.1	0.1	0.1	0.1	0.1	0.1	0.1	0.1	0.1	0.1	0.1	0.1	0.1	0.1	0.1	0.1	0.1	0.1
	8	0.202	0.194	0.189	0.193	0.189	0.209	0.15	0.142	0.16	0.188	0.192	0.179	0.219	0.203	0.184	0.169	0.173	0.188	0.153	0.145	0.16	0.173	0.184	0.199	0.192	0.201	0.157	0.201	0.193	0.181
	23	1.51	1.186	1.42	1.325	1.52	1.28	0.66	0.937	0.78	1	1.078	0.93	1.078	1.128	1.2	0.99	1	1.11	0.823	0.71	0.7	0.692	0.891	1.024	1.492	1.39	1.51	1.33	1.52	1.43
	24	0.1	0.1	0.1	0.1	0.1	0.1	0.1	0.1	0.1	0.1	0.1	0.1	0.1	0.1	0.1	0.1	0.1	0.1	0.1	0.1	0.1	0.1	0.1	0.1	0.1	0.1	0.1	0.1	0.1	0.1
	32	0.187	0.201	0.192	0.167	0.158	0.149	0.155	0.162	0.148	0.155	0.165	0.159	0.15	0.172	0.162	0.169	0.18	0.159	0.152	0.149	0.127	0.196	0.16	0.178	0.204	0.175	0.182	0.199	0.21	0.193
	48	1.632	1.524	1.763	1.542	1.672	1.399	0.08	0.153	0.14	1.15	0.838	0.92	1.52	1.61	1.69	1.39	1.58	1.51	0.132	0.137	0.081	1.142	1.068	0.912	1.536	1.702	1.426	1.392	1.54	1.29
	56	2.596	2.37	2.726	2.584	2.276	2.465	0.03	0.146	0.12	1.884	1.695	1.932	2.442	2.597	2.575	2.492	2.359	2.489	0.097	0.125	0.036	2.095	1.956	2.078	2.47	2.631	2.356	2.28	2.551	2.055
GENERATION TIME CALCULATED:
doubling time = (Duration x ln(2) / (ln(Odend/Odstart))
		5.11913	5.47459	5.00179	4.98927	4.70093	4.95201	-16.768	-194.028	-199.575	5.53385	6.82453	6.3176	4.78893	4.95881	4.72959	5.26318	5.10553	4.92694	-78.6112	-132.082	-24.6596	6.29268	5.84204	6.78784	5.49349	4.87537	5.38727	5.70142	5.56625	5.83793
	mean	5.2			4.9			-136.8			6.2			4.8			5.1			-78.5			6.3			5.3			5.7
	stdev	0.2			0.1			84.9			0.5			0.1			0.1			43.9			0.4			0.3			0.1

## Sheet: Fig2B
	WT + van	WT	ΔcdbA/Pvan cdbA-mCh + van	ΔcdbA/Pvan cdbA-mCh	ΔcdbA/Pvan cdbA-mCh ΔcdbS + van	ΔcdbA/Pvan cdbA-mCh ΔcdbS	ΔcdbS + van	ΔcdbS	ΔcdbA/Pvan cdbA-mCh ΔcdbS/Pnat cdbS-FLAG + van	ΔcdbA/Pvan cdbA-mCh ΔcdbS/Pnat cdbS-FLAG
mean Replicate 1	7.0578	7.18458	8.46395	18.2741	7.30647	7.44254	6.9488	7.4732	7.39816	15.7486
mean Replicate 2	7.00297	7.44064	8.69965	18.1907	7.38103	7.07369	7.04802	7.4927	7.43665	15.0843
mean Replicate 3	7.18939	7.25143	8.72995	18.8034	7.31107	6.93249	7.16174	7.5714	7.27655	14.7175
	5.644	6.244	6.158	13.76	7.074	6.916	6.896	6.925	9.152	10.432
	5.168	5.96	6.158	11.84	8.474	11.065	6.964	5.759	5.12	15.168
	7.343	7.592	7.441	18.176	7.811	7.192	8.137	6.342	7.616	18.176
	6.528	9.65	8.467	9.792	6.632	8.783	8.413	5.613	7.744	20.672
	5.984	10.005	9.836	25.728	6.337	10.304	8.688	11.007	6.528	12.8
	5.848	11.637	6.586	23.296	7.811	8.575	6.896	9.914	11.52	13.12
	7.547	8.018	8.553	15.616	8.032	7.261	10.826	6.779	6.656	18.688
	8.975	6.528	8.895	10.816	6.705	6.985	5.447	10.205	10.304	12.672
	5.644	8.727	9.151	13.056	8.179	6.639	7.033	6.269	6.72	39.616
	8.499	5.747	13.856	14.72	9.137	7.261	5.723	9.403	7.488	23.68
	5.168	5.676	5.559	9.088	5.305	9.267	6.482	8.966	5.056	21.952
	5.712	8.302	9.066	40.768	8.253	6.362	6.482	10.06	6.848	23.808
	8.023	8.444	10.349	15.808	6.116	8.921	6.551	5.904	9.344	33.472
	7.547	8.373	8.98	13.952	7.589	9.336	6.206	6.998	6.848	30.272
	8.363	4.683	8.296	14.016	7	12.863	4.482	5.613	8.832	18.112
	5.712	4.754	9.665	30.848	9.579	9.128	5.447	9.622	6.208	11.712
	6.868	7.166	9.579	19.584	10.316	7.538	5.585	10.643	10.304	24.704
	4.896	6.741	8.895	17.024	9.21	5.809	8.55	5.832	8.64	18.432
	7.887	7.166	6.928	13.056	8.179	6.501	4.482	5.759	6.272	14.848
	9.247	5.605	7.698	15.552	6.189	9.059	6.206	6.706	8.32	16.128
	5.916	9.224	8.125	14.336	6.337	7.953	6.482	6.05	7.36	18.24
	7.14	5.676	8.04	17.856	6.263	6.916	7.654	8.383	6.784	17.984
	7.683	7.45	8.04	32.448	10.242	7.607	6.758	5.54	9.728	11.008
	6.596	8.373	7.013	18.304	5.821	7.261	4.965	5.977	7.744	23.04
	5.168	6.812	9.836	9.6	7.516	6.293	5.516	9.403	9.088	10.24
	5.984	7.166	6.928	15.04	7.442	5.048	4.758	5.904	5.824	17.984
	7.208	7.663	6.842	19.456	5.232	9.613	9.723	6.998	7.808	11.328
	8.431	6.599	7.013	20.48	10.758	8.368	8.895	8.237	6.016	8.256
	7.887	6.173	7.612	20.48	6.042	6.362	5.379	8.966	5.632	8.32
	7.14	9.153	15.481	8.256	5.158	6.846	7.93	10.278	4.992	24
	5.848	5.251	7.184	18.88	7.958	4.772	10.343	8.164	8.576	17.6
	6.8	5.605	6.415	14.272	8.032	4.772	6.896	8.237	7.488	14.144
	5.712	7.45	8.467	16.064	8.547	7.469	4.965	6.561	8.064	7.296
	5.644	5.038	9.408	27.264	6.337	6.224	9.171	6.342	6.656	16.192
	7.004	10.005	10.434	20.864	5.526	7.261	6.413	6.779	8.32	17.152
	5.44	7.379	5.474	9.088	9.653	8.714	7.93	9.549	10.624	20.352
	9.111	5.464	8.809	17.088	9.432	8.229	5.585	8.383	6.592	17.152
	5.916	9.011	10.862	11.456	6.411	8.921	7.378	8.018	7.872	19.072
	6.12	6.244	11.375	25.088	5.158	9.059	7.585	5.759	6.784	7.744
	5.1	8.94	8.382	20.48	9.432	8.091	5.585	9.476	9.6	11.776
	5.916	6.031	7.698	20.16	9.579	10.512	7.171	6.998	5.504	11.456
	6.12	7.095	7.612	14.4	9.947	5.532	7.999	8.893	7.872	16.128
	5.508	6.741	10.605	27.968	6.632	6.431	5.861	10.278	5.184	20.288
	9.519	7.592	9.323	35.712	9.21	10.028	9.309	6.998	6.784	11.008
	8.091	7.663	11.803	45.184	6.853	7.745	8.344	6.852	9.856	8.896
	6.528	5.747	12.915	19.584	6.042	8.575	6.068	8.383	6.592	15.232
	4.76	9.65	6.586	26.56	7.295	5.74	9.585	6.779	7.552	12.736
	6.12	5.251	8.638	13.504	4.568	5.532	9.102	9.549	7.104	15.04
	9.587	6.244	6.928	19.008	7.516	5.878	6.137	6.269	7.936	17.088
	7.615	7.45	7.099	16.576	7	9.474	8.137	5.686	5.696	17.408
	5.848	8.515	9.921	14.464	8.105	14.384	5.034	9.476	5.376	15.296
	6.46	10.43	10.862	24.128	7.737	4.633	5.861	5.977	9.472	18.176
	7.479	8.727	6.072	12.544	7.442	4.703	8.068	7.508	6.016	14.4
	6.528	5.534	10.862	13.952	7.442	5.602	6.137	7.362	12.288	17.6
	6.324	6.883	7.869	8.128	7.147	7.538	7.447	8.529	12.16	19.712
	8.499	4.399	13.257	10.112	6.411	5.463	5.654	10.57	8.448	14.144
	8.567	7.025	7.355	20.352	7.221	6.155	5.379	7.071	9.92	22.72
	5.508	8.373	8.724	14.848	6.926	6.916	5.861	7.144	9.92	10.304
	7.955	5.889	5.645	19.2	7.663	5.671	5.241	9.112	8.64	12.864
	6.12	5.322	8.211	20.736	6.558	7.815	5.31	5.613	9.216	12.864
	5.916	7.166	7.441	34.304	10.389	7.469	6.275	10.132	8	10.496
	8.907	7.876	9.151	13.568	7.589	8.644	5.585	8.674	7.872	9.984
	4.828	5.605	9.066	28.992	5.453	9.198	5.93	8.747	5.952	14.4
	5.304	5.747	7.355	24.832	5.011	9.682	8.344	6.561	8.256	7.232
	8.295	7.805	9.237	18.752	9.21	9.889	6.068	7.873	5.696	10.624
	6.46	8.089	6.329	17.536	9.653	6.362	6.551	6.779	8.128	14.08
	8.771	5.889	6.329	16.96	6.853	5.394	7.378	6.561	7.424	10.816
	6.732	5.109	8.638	9.024	5.821	5.463	6.551	8.602	5.44	8.64
	6.052	6.315	5.901	19.2	7.368	10.235	9.102	5.613	6.976	6.784
	7.411	7.237	7.526	20.544	5.968	9.682	10.274	6.998	5.696	26.048
	9.247	7.876	9.921	7.36	8.916	5.809	5.516	8.31	5.504	11.328
	4.964	6.244	6.5	8.064	8.179	8.091	9.447	5.977	6.528	18.368
	7.683	6.741	7.869	21.696	6.926	7.538	5.999	11.663	7.552	12.8
	6.936	5.818	11.803	18.56	5.747	14.453	6.689	7.217	11.2	22.656
	5.44	8.231	7.698	23.808	6.632	6.362	6.827	7.654	10.304	9.28
	9.247	5.747	6.842	18.56	8.253	7.469	7.171	7.654	7.232	22.144
	6.12	6.599	8.04	25.088	7.221	7.192	8.481	7.289	9.024	17.472
	8.975	8.798	8.553	16.576	6.484	9.682	5.93	7.873	5.696	9.408
	7.276	6.102	8.04	21.76	9.874	7.4	8.619	11.08	5.952	7.424
	6.12	8.586	8.895	25.216	10.905	9.336	8.619	6.488	9.216	13.056
	9.859	7.45	9.237	17.472	7.737	6.086	4.965	8.383	6.464	14.464
	8.635	6.173	7.783	12.16	5.747	10.719	8.619	6.05	5.824	15.68
	9.655	5.251	7.27	32.064	6.484	6.501	5.585	5.832	6.272	16.704
	6.936	8.515	7.783	30.4	6.926	6.777	5.861	6.488	8.512	8.128
	6.324	9.082	10.862	21.696	6.853	5.048	7.516	5.467	6.72	19.584
	6.052	7.876	6.244	28.48	7.589	8.299	6.275	5.759	10.048	8.128
	6.596	6.954	5.474	17.728	8.916	8.575	6.689	6.925	7.616	10.304
	5.508	5.747	7.184	24.192	7.147	10.097	5.379	6.488	10.624	26.432
	5.916	5.747	6.671	36.288	6.484	6.777	6.206	6.852	4.544	11.712
	9.383	4.257	9.066	17.344	6.263	5.463	8.275	5.977	5.248	18.368
	8.159	6.173	7.783	11.456	8.105	8.921	5.723	6.998	5.824	11.52
	8.159	6.102	8.98	17.344	6.263	6.224	9.102	10.06	7.104	15.04
	7.14	8.94	7.783	10.176	6.263	6.017	9.861	9.987	8.64	18.816
	5.644	5.393	7.184	14.592	6.411	6.708	5.379	4.884	9.472	12.096
	5.848	5.676	8.638	14.528	7.147	6.777	5.723	7.873	7.04	10.432
	6.46	9.295	7.27	23.68	6.411	6.017	8.275	8.893	5.632	33.152
	6.596	6.599	5.73	13.248	6.853	6.224	6.413	7.435	5.184	17.856
	8.159	9.863	7.869	15.552	10.242	8.575	6.206	5.248	8.448	12.544
	7.683	7.379	9.665	28.352	7.221	5.74	9.309	7.508	6.272	12.608
	8.567	7.947	8.125	18.688	7.368	5.809	6.344	5.759	4.736	14.528
	10.607	6.244	10.777	19.392	8.916	4.564	7.585	6.342	5.184	33.408
	8.023	5.109	6.671	29.248	5.895	5.74	7.516	8.164	6.4	19.392
	9.451	10.076	9.323	32.384	9.137	7.261	5.723	5.904	9.92	25.344
	9.383	5.747	11.546	23.36	7.737	8.852	7.654	6.196	7.744	4.224
	5.712	8.656	5.559	21.632	8.326	4.772	5.241	5.759	8	12.544
	5.848	6.67	12.316	14.336	5.674	5.463	6.137	8.31	5.632	13.056
	7.276	9.011	11.461	29.568	6.558	4.357	6.344	7.581	8.64	7.488
	7.819	6.386	8.895	8.384	7.221	5.463	8.826	8.31	9.6	20.992
	5.44	8.018	10.691	19.2	7.737	10.028	5.792	6.05	5.632	10.112
	5.644	7.805	6.671	26.304	4.937	5.878	5.516	6.269	7.68	16.32
	5.168	5.889	7.099	8.768	5.232	6.293	6.137	8.237	5.824	12.352
	5.032	9.366	5.901	28.544	9.874	8.091	8.068	7.217	7.04	16.896
	5.304	7.663	8.382	10.24	6.705	10.65	6.206	6.342	5.184	12.48
	9.791	12.417	11.546	22.08	7.442	6.362	8.206	6.488	7.936	10.816
	7.887	5.534	9.836	14.976	6.484	9.613	6.896	9.768	6.848	12.992
	7.276	6.386	7.783	21.568	7.811	8.16	7.378	9.695	4.48	10.624
	9.043	6.741	6.586	12.352	8.916	7.745	7.861	7.581	10.944	7.872
	6.324	8.444	8.211	15.104	8.4	7.261	5.103	9.987	10.24	13.824
	7.004	9.082	10.263	12.992	6.411	6.846	4.896	7.071	6.592	23.744
	7.343	8.869	11.803	24.896	7.221	7.123	6.206	6.05	5.888	16.064
	4.828	8.515	7.698	31.616	7.295	6.639	6.62	7.071	9.6	13.184
	7.411	6.457	11.033	16.128	7	5.947	9.24	8.164	8.64	32.768
	7.411	6.741	7.27	13.76	8.253	4.772	7.102	6.852	8.768	16.64
	9.111	4.683	6.158	11.776	5.674	10.65	7.861	6.342	6.08	21.12
	9.247	6.315	7.526	17.408	7.811	10.235	8.413	5.321	4.544	19.264
	5.644	6.031	10.52	27.328	8.253	9.336	10.205	5.686	5.952	17.28
	5.644	9.863	7.783	20.736	5.968	7.953	7.723	9.695	6.08	23.68
	8.771	6.741	6.842	15.808	8.326	6.431	7.378	8.237	7.616	12.928
	7.208	6.102	5.217	9.344	8.253	9.82	6.344	6.779	5.76	15.808
	9.451	6.315	6.329	10.56	6.263	7.676	8.895	10.351	8.832	14.08
	7.004	5.676	7.869	14.72	6.189	6.639	8.619	5.759	7.36	13.632
	5.1	8.231	8.296	23.168	7.074	5.325	7.102	6.561	5.184	12.096
	5.1	6.031	9.237	16.192	5.968	7.815	8.895	7.727	9.728	30.08
	7.14	6.528	8.553	7.104	8.105	5.602	6.482	8.674	6.784	9.856
	7.547	8.16	9.408	14.528	6.705	8.783	5.792	4.811	9.856	18.496
	6.8	7.947	9.066	13.632	9.21	4.772	5.861	9.039	6.464	10.496
	5.712	5.96	7.099	15.552	9.726	5.878	5.172	9.403	5.44	18.176
	4.624	5.038	8.04	17.92	5.158	5.463	9.378	6.633	7.552	10.496
	8.567	7.095	11.632	20.992	9.137	6.777	6.137	6.342	6.336	7.616
	5.848	6.599	5.987	18.688	8.032	8.644	10.619	7.144	6.528	13.824
	6.936	7.876	9.066	23.488	8.105	8.714	5.516	9.039	9.536	13.376
	5.848	8.16	7.184	8.768	7.295	8.852	9.447	6.05	6.784	25.728
	6.46	10.005	8.638	14.336	8.547	5.947	9.792	5.832	9.536	29.952
	8.839	6.883	11.888	30.016	10.095	8.921	8.068	9.476	8.064	11.072
	4.148	5.534	9.665	8.576	8.916	6.639	8.206	6.633	7.552	24.384
	7.004	7.095	5.901	11.84	6.042	5.256	6.896	6.852	6.272	20.608
	6.732	7.166	7.27	16.512	5.084	9.336	5.172	10.497	6.08	9.728
	5.508	10.076	7.355	21.696	7.295	4.357	5.585	5.759	4.864	17.856
	7.004	6.102	9.066	23.232	6.116	8.506	4.965	8.31	8.32	14.336
	5.916	9.295	11.632	22.848	5.453	10.442	6.482	6.123	4.8	16.576
	7.547	5.605	7.27	18.304	6.337	4.91	7.792	9.403	9.92	11.072
	10.403	9.579	6.415	14.912	7.147	5.947	8.413	7.362	4.992	8.32
	5.44	6.457	11.717	9.024	5.305	9.474	6.689	5.904	7.232	28.416
	6.936	7.876	6.415	19.584	7.589	8.229	6.206	7.727	5.76	14.656
	8.839	6.67	6.842	14.656	6.263	5.671	5.723	8.966	7.808	12.096
	9.859	6.102	9.323	20.096	7.442	5.947	5.999	6.488	6.528	6.912
	9.519	7.095	7.612	13.76	5.232	7.676	7.102	9.987	6.784	12.16
	6.052	6.67	6.244	9.152	8.474	9.128	9.723	4.738	5.504	8.512
	5.78	7.025	9.75	6.656	8.916	8.16	6.551	6.488	6.72	13.184
	8.091	7.308	9.836	16	9.653	7.607	5.723	7.362	5.568	5.568
	6.256	8.302	8.296	19.136	7.884	9.613	7.93	8.31	7.488	17.984
	6.868	7.592	7.783	16.32	9.8	9.82	4.206	5.54		7.552
	7.343	8.869	10.948	7.936	6.189	9.198	5.792	8.164		28.928
	5.508	5.534	8.809	17.536	7	6.293	5.792	9.695		11.264
	6.052		6.757	11.136	7.074	5.325	5.31	6.633		11.584
	7.208		10.178	18.432	6.484	5.048	5.792	8.602		8.704
	4.692		5.645	14.464	5.674	4.564	7.861	6.342		10.24
	6.664		6.244	11.84	7.147	6.362	6.896	5.03		15.68
	6.12		6.5	14.464	6.926	8.299	6.896	9.695		9.472
	7.955		9.75	19.008	6.189	8.437	6.137	6.488		17.28
	5.78		11.29	16.512	8.842	7.745	6.482	8.018		11.84
	9.247		8.638	16.576	6.926	8.644	5.447	6.998		16
	6.12		17.619	17.472	7.884	6.708	7.171	5.176		17.792
	9.723		6.5	10.88	9.284	4.979	6.137	6.633		19.968
	6.46		7.013	27.84	5.674	5.532	5.654	6.269		7.424
	8.499		6.415	25.344	7.811	8.091	8.481	6.05		16.96
	7.343		6.842	18.176	7.958	6.155	9.516	6.342		9.856
	7.615		6.757	15.552	9.358	7.192	6.896	7.727		24.256
	5.644		7.783	26.816	8.768	10.373	8.619	8.82		26.816
	8.839		7.355	14.08	6.926	8.229	6.275	9.258		16.768
	6.868		6.671	19.712	9.063	10.235	5.999	9.914		15.808
	7.751		9.151	8.768	8.768	8.99	7.723	7.144		6.912
	9.451		7.27	18.944	5.453	7.192	7.171	5.467		11.84
	9.247		7.184	10.56	7.663	8.437	7.723	6.415		15.808
	7.887		6.415	21.568	7.147	5.532	4.758	5.832		28.608
	5.712		12.316	18.88	5.232	5.325	4.965	10.934		6.208
	6.732		6.671	13.44	9.579	10.512	6.275	7.873		12.736
	5.916		12.658	29.76	7.368	9.267	4.551	5.176		13.888
	6.868		7.184	12.48	5.379	6.224	7.516	6.998		19.328
	8.499		6.244	37.184	5.821	5.532		5.832		18.88
	6.46		8.553	17.152	7.147	5.671		5.904		36.736
	7.955		6.842	14.016	6.116	6.985		5.759		19.52
	7.751		7.355	18.624	6.042	5.947		8.164		19.968
	7.683		10.434	24.384	7	5.947		9.549		13.184
	8.295		9.579	18.752	6.411	6.916		6.561		18.88
	8.227		8.553	7.36	8.4	9.889		9.768		13.888
	5.372		9.836	17.728	5.084	6.431		8.237		10.624
	7.14		8.638	30.848	6.779	5.117		6.488		13.248
	9.383		9.921	12.224	6.116	7.33				9.664
	6.868		6.842	8.64	6.042	6.362				10.176
	8.363		7.013	12.224	6.411	9.543				12.928
	7.547		11.461	12.224	7.295	6.501				29.12
	5.372		12.059	15.552	8.989	6.777				19.584
	10.539		7.526	19.968	8.621	6.224				25.6
	6.12		11.974	24	6.189	7.261				23.552
	5.712		8.553	10.496	6.411	8.437				18.56
	5.44			15.168	5.895					8.896
				15.808	5.6					9.92
				17.728	9.284					13.504
				15.04	6.558					14.848
				10.112	8.253
				20.992	6.484
				15.552	5.674
				17.92	4.937
				32.192	6.558
				16.512	7.811
				19.328	6.632
				35.648	7.516
				18.432	5.453
				15.04	9.137
				21.952	8.105
				22.528	8.474
				7.232	5.305
				19.392	5.084
				27.136	6.705
				26.688	6.189
				17.024	6.189
				7.488	7
				15.488	9.137
				17.088	7.516
				18.816	7.368
				12.16	6.042
				12.16	7.737
				19.52	7.811
				12.992	5.821
				34.304	5.821
				8.512	6.926
				14.144	8.032
				13.696	9.21
				21.632	4.863
				18.816	7.884
				12.288	6.632
				21.952	9.726
				10.496	5.453
				15.424	5.968
				13.44	10.242
				10.496	6.558
				34.432	5.6
				21.888	8.253
				9.6	7.221
				19.328	7.442
				19.648	5.6
				12.608	5.968
				10.816	7.516
				35.008	7.737
				17.92	8.547
				17.408	8.179
				13.568	8.989
				11.328	6.189
				15.168	7
				21.504	8.695
				26.432	6.411
				13.632	9.874
				33.024	8.032
				15.68
				9.472
				23.68
				13.696
				39.232
				47.872
				25.408
				26.112
				18.304
				10.88
				10.176
				8.896
				18.56
				12.544
				18.24
				13.568
				19.072
				10.752
				14.016
				10.752
				15.872
				40.256
				12.608
				17.344
				24.576
				12.416
				11.264
				33.28
				27.648
				30.4
				20.16
				21.696
				10.24
				13.76
				21.696
				12.224
				18.368
				13.632
				15.488
				20.8
				22.08
				13.504
				24.192
				9.6
				9.344
				19.136
				17.92
				22.848
				14.528
				8
				35.904
	9.383	14.049	11.632	10.624	9.137	7.123	5.241	5.904	9.792	33.792
	5.372	9.011	8.638	21.568	8.253	8.783	5.585	6.779	6.976	13.184
	6.324	7.592	9.408	19.712	7.811	8.437	6.275	5.686	6.976	12.096
	6.868	5.747	5.987	25.472	4.863	6.985	5.585	6.852	6.784	21.184
	7.615	9.366	9.921	23.488	7.663	6.501	14.136	7.581	8.576	14.784
	7.072	6.741	8.553	9.664	6.116	6.916	8.206	7.144	6.592	11.136
	6.46	6.741	9.237	20.736	6.337	4.841	10.412	8.529	7.424	10.048
	5.984	5.109	8.638	15.808	9.579	9.751	8.964	7.873	11.008	32.512
	9.111	7.237	6.158	19.904	5.011	7.261	7.171	6.342	6.784	11.264
	6.936	6.599	8.125	26.496	7.737	7.745	6.689	5.686	6.912	11.328
	6.664	4.186	6.415	16.96	8.989	9.682	5.999	8.31	7.936	12.096
	6.868	5.464	11.204	14.208	5.968	5.463	10.136	8.018	10.752	15.104
	7.072	9.082	10.605	18.88	6.116	6.293	6.62	5.467	6.272	9.408
	6.188	4.825	16.935	25.28	8.989	10.442	6.068	6.925	6.208	12.224
	6.664	7.095	7.27	17.472	6.705	7.123	5.172	7.217	9.6	15.296
	6.188	8.656	8.125	20.608	5.379	5.532	8.826	8.237	9.344	10.752
	4.556	5.322	9.665	12.736	5.968	8.783	4.965	7.435	6.4	5.632
	8.771	14.191	12.658	23.04	9.21	7.261	6.827	8.966	7.296	24.448
	4.76	8.515	7.698	16.448	5.379	6.155	8.275	9.841	8.256	13.76
	7.955	5.251	5.901	10.752	9.137	9.405	8.55	8.747	5.824	18.24
	8.227	8.373	12.744	15.808	5.674	5.463	6.413	7.873	7.168	13.888
	5.304	10.643	7.184	15.872	6.411	5.325	6.896	6.706	5.312	11.84
	6.46	6.599	6.158	16.448	5.232	6.985	5.93	9.914	6.016	15.744
	5.78	9.721	9.237	25.664	9.063	7.607	7.171	7.144	8.704	12.8
	8.295	6.741	7.355	19.52	9.505	4.772	7.999	7.071	6.528	6.272
	4.284	5.96	7.954	13.056	7	9.405	5.379	5.977	5.696	5.12
	8.431	5.747	8.382	10.496	7.737	5.602	5.31	6.852	6.592	11.072
	5.712	6.528	9.494	21.184	5.747	6.431	6.275	5.904	7.424	9.152
	7.411	7.592	9.323	19.904	10.242	6.086	6.896	6.561	5.952	14.528
	7.683	10.501	6.842	10.368	6.411	7.123	9.792	6.779	6.08	12.608
	7.819	8.018	6.329	17.6	7.589	4.633	6.206	7.581	7.296	17.088
	4.692	8.089	6.671	32.256	11.568	6.155	4.551	7.144	10.368	8.64
	8.771	5.605	14.796	20.416	6.853	7.538	6.068	5.832	4.864	8.256
	4.828	7.734	7.526	25.344	6.337	5.809	9.723	9.331	8.256	8.64
	5.78	5.534	8.211	26.944	7.811	8.506	7.723	6.488	9.344	11.776
	6.664	4.612	9.151	9.408	4.937	7.607	6.758	5.248	9.28	24.256
	5.644	5.18	8.895	13.952	6.558	7.123	6.551	10.278	5.248	20.032
	7.751	10.501	8.895	41.664	7.221	14.177	5.447	5.467	7.168	26.176
	5.712	7.947	8.04	11.456	6.853	5.809	6.206	7.8	7.872	12.224
	6.324	9.153	7.355	18.368	8.474	7.815	8.481	8.456	12.032	8.896
	9.247	5.322	7.184	13.44	7	8.299	7.378	5.759	6.848	18.944
	5.916	6.031	11.632	21.056	6.116	8.783	6.206	6.342	4.928	11.008
	7.343	9.508	12.402	13.312	6.189	5.532	5.723	7.217	8.064	17.216
	6.936	10.076	9.579	19.136	7.147	6.708	6.896	13.631	5.888	18.24
	5.508	6.315	6.415	10.752	8.474	7.4	8.413	10.06	8.192	14.848
	6.12	8.727	9.75	17.728	9.063	5.532	9.033	8.966	7.488	6.848
	5.916	8.018	6.244	12.48	9.137	6.846	5.861	10.205	11.648	23.04
	5.78	6.812	8.638	10.112	5.6	8.229	5.999	9.331	6.272	11.264
	6.12	7.308	5.645	13.184	5.968	5.671	6.344	9.987	4.736	13.12
	8.771	7.734	8.553	12.8	7.147	8.437	5.723	7.362	7.04	19.392
	9.315	9.224	7.698	14.848	8.253	7.538	5.723	7.289	6.144	14.72
	6.188	8.444	7.612	17.216	8.179	5.187	9.24	10.278	7.808	11.712
	6.732	5.464	9.494	12.992	7.442	9.198	7.033	7.508	6.592	15.104
	8.159	5.251	7.184	11.968	8.179	8.714	5.241	5.977	9.984	16
	6.936	5.96	10.263	18.688	8.032	8.921	5.379	6.342	6.272	10.048
	6.052	5.109	11.888	32.96	5.747	5.878	6.206	6.05	8.448	11.136
	6.528	8.018	7.954	16.576	7.737	5.602	6.551	10.57	10.688	11.328
	9.111	9.366	9.836	17.6	7.442	10.442	6.344	9.768	5.056	12.8
	6.46	6.528	8.211	14.144	5.379	5.671	7.171	6.488	5.76	16.704
	7.343	9.508	9.579	16.704	7.147	6.639	8.757	9.403	8.064	10.432
	7.14	8.089	8.98	17.088	5.453	14.592	5.999	8.237	7.296	14.336
	7.819	6.812	11.375	17.216	9.432	8.506	6.551	6.415	6.4	13.632
	7.955	7.734	11.888	16.448	6.779	6.57	6.482	8.31	5.696	27.072
	7.004	6.031	7.783	14.208	6.042	8.506	5.585	6.123	9.6	17.216
	6.324	5.676	6.415	11.52	5.968	6.916	7.171	6.633	7.36	7.104
	6.664	6.954	6.415	20.736	6.632	9.405	5.31	6.561	5.632	8.32
	6.936	5.464	5.901	13.824	5.6	6.639	7.654	9.185	6.4	15.232
	5.304	6.528	8.382	16.32	6.042	6.708	7.102	6.925	6.016	12.48
	6.732	8.444	6.415	10.048	5.305	6.985	8.688	6.269	6.72	13.312
	4.828	8.869	11.375	15.744	6.779	8.437	7.999	10.788	5.248	15.936
	8.567	5.109	10.349	28.224	8.768	6.639	6.413	8.966	10.56	14.784
	7.072	6.883	8.467	19.008	7.221	8.299	10.964	8.383	8.384	11.392
	7.479	6.812	10.434	14.016	6.411	4.426	5.379	8.674	6.656	25.6
	6.732	10.501	6.415	23.104	8.253	5.809	7.999	7.289	8.64	22.016
	8.975	7.947	9.066	13.44	5.821	5.325	7.861	6.925	5.568	14.72
	7.955	5.322	8.724	30.464	9.874	6.155	5.93	8.893	9.984	23.808
	7.887	8.727	4.875	8.64	7.737	9.82	6.413	6.925	7.424	6.784
	8.499	5.393	9.494	23.808	7.516	5.187	9.93	6.706	9.92	18.496
	6.664	10.359	6.757	13.376	9.874	9.82	4.206	8.091	9.088	11.008
	5.984	9.224	8.809	19.136	9.21	5.187	7.516	8.31	6.592	19.84
	5.916	6.954	10.263	10.368	6.853	5.325	4.965	10.351	4.992	10.24
	10.199	6.599	9.151	15.168	7.516	8.368	7.93	5.977	9.088	4.736
	6.324	6.67	7.184	25.792	8.621	7.884	6.137	9.403	8	19.456
	5.372	7.166	7.013	19.072	7.221	8.022	5.93	8.091	6.592	15.488
	7.208	9.863	7.783	15.616	6.926	5.878	11.102	8.529	7.616	16.896
	9.383	9.082	6.415	15.424	7	7.953	7.93	7.581	5.824	11.328
	6.392	7.308	9.75	14.208	5.968	5.048	6.068	7.071	8.64	16
	10.539	6.812	6.757	8.896	10.021	7.192	9.378	7.071	5.312	11.008
	8.431	5.676	11.033	13.76	5.968	9.059	7.033	7.144	10.24	10.176
	5.168	6.457	6.928	19.968	8.179	9.82	8.481	6.05	5.888	35.008
	8.499	9.437	6.586	16.064	5.232	8.091	6.275	7.071	8.832	20.48
	10.879	7.237	10.007	22.656	8.4	6.639	7.585	6.706	4.864	13.056
	7.683	7.805	8.553	20.736	9.432	8.091	5.861	5.613	5.056	22.4
	5.304	5.747	8.04	19.2	5.453	7.953	6.275	9.331	7.936	26.624
	5.78	11.353	8.638	40.32	7.442	5.117	8.481	6.123	4.928	11.456
	6.188	4.257	8.553	12.16	6.779	6.293	5.034	10.351	7.872	6.272
	6.8	10.43	7.526	26.24	10.463	6.708	6.758	9.403	7.808	11.392
	7.479	6.315	7.698	31.616	8.768	8.921	8.826	5.321	8.576	12.864
	6.8	5.747	9.408	17.408	5.821	9.198	7.654	9.185	7.872	17.728
	7.004	7.663	6.5	18.112	5.6	9.474	5.31	7.727	7.744	9.728
	6.12	8.16	8.125	37.632	10.021	6.431	5.241	7.508	6.144	15.552
	9.451	13.694	10.434	12.416	5.968	6.086	6.275	7.654	5.568	18.048
		6.528	11.803	16.832	7.516	6.431	8.55	6.779	5.696	7.872
		6.599	11.375	11.456	6.632	12.31	5.861	7.071	6.592	16.96
		6.173	8.382	18.496	10.095	5.671	5.447	5.759	10.304	14.016
		9.295	8.553	7.424	6.337	6.017	5.792	6.123	5.952	10.688
		7.025	7.099	10.368	9.579	6.086	6.413	7.144	8.448	18.112
		9.863	11.29	12.928	8.032	5.602	9.516	10.06	6.4	12.416
		5.747	7.099	26.368	8.105	5.048	6.206	7.435	5.12	21.504
		7.521	11.033	21.44	9.21	8.229	6.137	5.686	8.256	21.568
		6.954	8.638	12.672	10.61	6.224	8.757	8.018	8.576	44.8
		5.676	12.402	15.808	5.6	6.155	8.068	6.633	6.72	13.824
		7.663	12.744	13.632	7.074	8.714	5.516	8.091	8.256	10.496
		6.599	11.888	10.624	8.916	8.437	5.241	5.759	6.912	23.616
		8.302	6.586	11.328	5.453	6.293	5.654	9.403	4.864	18.816
		11.566	10.263	8.064	6.411	7.815	5.861	6.852	8.704	7.68
		4.896	10.092	30.464	5.158	7.607	6.964	7.654	11.712	11.584
		9.295	7.441	14.08	5.821	7.261	8.895	7.289	5.312	22.016
		4.683	7.783	28.352	7.295	8.16	6.068	6.633	12.8	14.272
		7.308	7.698	14.592	7.663	6.708	5.999	5.321	5.312	6.912
		7.947	7.013	11.456	9.063	8.783	7.171	9.112	7.424	6.976
		7.166	10.52	12.096	11.716	5.74	5.792	6.05	5.504	13.952
		7.308	11.461	13.632	8.474	6.017	5.999	7.362	5.184	17.6
		8.869	9.066	9.6	5.453	5.74	7.378	6.342	7.616	10.368
		4.754	6.329	23.232	9.653	7.745	9.171	5.613	6.336	13.184
		6.244	5.901	9.728	5.968	9.059	8.068	7.508	4.224	21.12
		5.605	10.605	24.64	5.232	7.33	5.93	9.185	5.952	15.68
		5.251	8.724	20.48	7.958	6.293	6.689	9.185	4.992	26.368
		4.612	8.382	16.192	7.516	7.33	5.241	5.759	5.76	14.08
		9.366	10.349	11.2	8.768	7.607	5.792	6.925	5.888	15.872
		9.65	8.382	29.12	10.758	6.708	6.964	7.071	6.72	11.904
		6.812	7.013	43.968	6.779	6.639	7.378	8.602	6.464	15.36
		6.954	14.283	19.2	6.116	6.224	8.275	10.57	8.64	13.184
		7.521	8.98	19.712	6.189	5.463	8.275	7.071	7.616	21.056
		7.663	7.013	22.976	6.116	5.256	6.551	9.914	6.4	10.112
		6.67	8.04	31.68	8.989	5.74	7.171	8.82	6.4	12.288
		6.244	11.29	23.744	6.263	6.985	7.654	5.54	10.304	14.72
		6.741	6.586	21.76	10.389	5.532	5.792	8.164	10.56	11.904
		9.934	10.691	9.728	6.853	5.048	5.447	6.633	9.024	27.264
		9.153	5.816	22.208	6.484	7.33	9.24	6.998	8.64	17.344
		5.96	7.612	18.688	7.516	6.224	5.379	6.925	10.048	28.992
		5.96	7.27	17.024	7.221	8.644	5.034	6.342	10.496	12.928
		6.386	9.836	25.6	8.179	7.261	7.171	7.435	5.568	16.512
		7.025	7.184	21.76	10.758	6.362	8.413	5.686	5.504	21.312
		7.805	8.296	40.64	5.674	5.117	6.344	6.269	5.376	14.336
		9.082	7.27	22.144	5.968	7.192	5.241	8.529	6.016	19.392
		9.366	5.132	13.696	6.337	8.506	13.377	7.654	15.616	6.08
		7.734	10.349	26.816	5.968	5.947	6.896	6.05	5.76	16.576
		7.592	6.586	13.44	6.263	9.267	5.93	5.977	4.608	25.024
		6.67	9.323	14.592	5.453	5.394	7.999	7.654	10.496	12.224
		8.373	9.151	17.984	6.632	5.048	4.413	6.633	10.24	17.536
		7.521	9.323	23.872	7.958	9.889	6.551	7.581	6.72	20.48
		6.812	6.586	12.416	5.084	6.155	7.24	5.467	10.752	19.584
		10.998	9.579	30.72	6.705	4.979	7.24	6.342	7.232	11.264
		6.599	8.296	20.544	7.958	5.809	5.241	6.342	5.632	9.536
		6.954	8.04	12.928	8.547	6.362	9.999	7.8	7.872	20.032
		8.16	6.244	19.584	6.189	5.671	5.585	7.8	8.832	19.776
		6.528	8.809	20.544	11.347	7.192	6.896	5.321	10.624	13.504
		4.47	11.974	15.168	8.989	5.809	12.067	10.132	6.272	14.144
		6.812	8.895	20.48	5.821	5.947	7.309	6.925	8.896	10.432
		7.592	10.178	16.576	10.537	6.501	7.999	9.185	4.672	6.08
		7.237	9.237	17.408	6.558	10.097	10.205	7.071	6.08	15.232
			11.803	20.736	7.663	5.671	5.654	10.497	9.87	7.232
			6.671	12.544	5.6	9.128	9.309	6.05		11.2
			9.408	13.568	5.895	4.703	6.413	6.633		14.528
			11.119	10.624	11.568	7.192	8.206	5.613		12.352
			8.04	20.48	8.768	6.017	8.55	5.248
			6.329	15.168	6.337	5.256	6.482	8.456
			9.066	18.496	8.695	5.809	6.482	7.654
			5.645	10.624	6.779	8.299	6.827	7.289
			6.671	24.576	5.379	5.878	7.723	6.561
			9.066	16.128	9.579	7.884	6.62	6.998
			7.869	18.048	7.589	5.671	5.93	6.561
			8.04	12.096	6.263	9.682	6.689	7.654
			9.066	15.872	9.8	5.325	8.688	7.289
			9.75	25.024	7.663	8.437		6.779
			8.04	19.968	8.4	8.852		7.362
			7.954	11.136	9.063	5.671		6.925
			7.954	8.448	6.263	8.921		6.488
			14.369	18.752	7.221	9.267		7.946
			11.888	10.048	6.853	5.878		8.893
			8.382	16.704	5.674	6.985		8.529
			6.928	21.504	10.61	4.703		6.852
			7.612	33.024	5.6	5.809		6.779
			8.211	8.896	7.589	5.74
			6.415	22.528	6.926	5.394
			5.645	19.328	6.853	6.501
			5.987	22.528	7.663	7.538
			6.158	8.256	5.674	9.059
			11.546	22.528	8.621	8.022
			9.151	15.488	7.074	8.16
			8.98	28.48	6.189	5.117
			12.658	9.472	7.147	6.708
			9.75	14.656	8.253	5.463
			10.007	15.104	6.779	8.714
			7.441	17.728	6.263	4.495
			7.27	13.696	7	8.575
			7.783	22.336	7.074	9.059
			11.717	11.136	4.495	5.394
			6.842	10.048	9.21	5.187
			12.316	17.088	9.653	6.916
			5.645	28.736	6.042	9.405
			8.125	18.368	7.589	10.235
			7.441	14.464	5.895	7.123
			9.494	19.2	7.221	6.293
			6.671	22.272	9.063	6.224
			6.415	14.208	6.558	6.846
			9.066	27.648	6.558	7.676
			9.066	19.968	8.474	5.878
			11.546	17.344	5.674	5.532
			5.901	21.12	6.116	5.048
			11.119	10.112	9.358	9.267
			8.553	12.992	7.074	4.841
			6.842	19.968	7.663	6.916
			8.724	20.928	10.316	4.426
			9.151	13.312	6.705	8.644
			11.632	19.392	4.568	6.985
			8.98	16.576	9.063	4.495
			7.783	16.512	4.937	5.187
				42.688	10.758	7.815
				16.832	8.842	7.469
				10.752	9.8	7.676
				14.4	6.042	10.028
				15.232	7.811	4.772
				7.744	6.263	7.607
				36.736	7.074	6.708
				17.088	9.726	6.985
				19.52	10.095	4.91
				38.208	7.884	6.017
				19.904	6.116	8.16
				10.048	6.189	6.224
				10.176	5.968	8.299
				17.984	5.158	5.256
				37.888	5.6	7.192
				21.76	5.968	5.048
				14.4	7.295	7.953
				21.12	7.589	6.846
				24.256	8.621	7.469
				11.008	5.674	6.362
				19.072	8.768	10.028
				17.92	5.379	5.947
				22.016	7.884	9.336
				14.272	8.547	8.299
				15.488	5.526	5.809
				14.912	6.263	5.463
				15.552	7.442	5.325
				17.6	9.579	7.33
				9.92	8.842	5.602
				8.64	9.137	7.192
				17.664	5.232	6.362
				16.448	5.305	6.086
				10.368	7.811	6.501
				20.672	8.768	5.809
				14.144	5.6	6.985
				25.984	6.411	5.602
				26.24	9.432	5.325
				26.24	6.705	6.017
				18.048		10.442
				19.776		8.229
				18.048		7.815
				24.448		8.229
				14.784		7.054
				10.368		6.155
				20.096		8.852
				11.072		9.198
				18.816		10.65
						6.985
						4.979
						8.16
						7.054
						7.884
						6.57
	9.437	7.208	10.691	19.392	6.189	9.82	5.861	9.549	8.96	6.848
	5.889	5.78	11.461	15.488	5.895	8.575	5.516	7.071	6.144	11.328
	5.322	5.236	8.638	15.872	7.811	8.16	6.964	11.007	7.296	11.84
	11.849	6.46	7.013	14.464	5.968	5.602	7.585	6.488	5.376	26.624
	5.393	10.471	7.869	18.432	10.832	5.809	8.895	8.893	9.728	16.384
	5.322	6.12	13.941	30.976	9.8	6.293	6.068	7.654	7.232	5.44
	8.302	8.635	8.553	8.192	6.411	6.224	6.551	7.217	9.664	29.824
	5.534	8.839	10.52	13.696	7.589	7.054	8.895	8.237	8.512	20.352
	8.869	8.975	7.27	23.04	7.147	8.644	6.827	9.549	5.184	9.92
	6.102	8.499	6.671	14.464	6.484	9.751	7.378	7.362	6.784	6.784
	5.393	6.936	11.461	24.96	6.853	5.947	8.344	7.508	7.104	16.768
	8.727	7.479	9.408	11.776	11.053	5.256	5.654	11.517	5.632	11.328
	6.599	8.771	9.579	15.168	5.305	7.261	8.55	6.05	5.504	16.64
	7.663	8.023	4.961	34.816	8.179	6.086	5.93	8.529	8.192	15.104
	7.237	6.8	5.474	29.76	7.811	6.431	6.206	7.217	6.4	16.832
	6.031	7.955	10.092	17.856	5.453	8.022	9.723	8.602	8.512	10.688
	6.599	6.868	10.007	11.84	6.484	6.777	7.309	5.904	4.928	21.248
	6.173	10.267	6.842	13.632	9.063	8.091	8.275	6.123	4.928	11.328
	8.231	6.528	7.526	12.992	9.21	5.671	9.102	8.31	8.384	10.624
	9.224	6.596	8.382	18.688	5.747	7.261	7.171	6.633	6.656	7.808
	8.16	6.936	8.895	9.472	7.589	5.117	8.619	6.05	5.76	14.08
	5.889	8.363	7.526	26.752	9.358	7.538	6.206	5.832	7.808	15.232
	7.237	4.964	8.296	10.496	7.884	5.602	7.516	8.529	6.528	28.16
	6.457	8.023	7.954	21.696	9.874	4.979	7.999	5.977	8.832	20.608
	6.173	5.916	8.638	19.264	6.411	5.602	5.999	5.904	5.824	14.272
	8.231	5.78	9.75	9.024	7.737	6.846	7.999	6.633	8.576	8.96
	9.65	9.587	9.75	24.896	5.379	8.022	4.758	7.217	5.312	16.512
	9.934	6.256	10.948	17.536	6.558	7.33	5.93	12.101	10.752	6.848
	6.954	7.276	9.323	16	7.516	4.841	8.757	9.695	8.256	18.304
	6.67	7.887	6.5	15.104	7.884	6.777	8.206	6.05	8.128	11.776
	9.366	9.927	7.184	9.216	5.821	6.362	5.861	7.508	4.864	10.176
	8.586	7.072	7.013	12.992	6.189	8.091	8.206	9.622	9.344	18.688
	7.095	6.392	7.27	16.192	5.526	9.128	6.068	8.674	9.024	7.424
	8.94	5.644	9.237	13.76	6.337	7.538	5.31	9.331	5.76	7.424
	7.734	9.519	7.355	13.312	7.147	4.979	7.102	8.018	7.04	22.848
	7.805	7.955	7.783	9.792	7.958	7.538	7.654	7.435	6.976	7.36
	9.366	8.635	7.783	15.872	10.832	5.394	7.447	6.852	7.168	21.12
	8.302	9.859	14.454	14.912	10.905	10.235	8.619	5.686	10.432	10.304
	8.656	6.256	11.717	14.464	6.337	8.229	7.585	6.05	8.128	15.232
	6.031	7.751	9.494	19.712	8.253	8.644	6.62	6.561	6.912	11.136
	5.109	6.732	13.342	19.968	7.516	6.155	6.482	5.467	8	19.904
	6.741	7.072	10.349	15.744	8.547	7.607	5.792	8.456	5.056	6.336
	9.934	7.276	11.375	8.512	6.411	4.841	7.309	8.018	10.048	16.384
	6.386	5.304	7.013	17.6	8.105	4.979	9.792	9.112	4.672	14.976
	6.812	6.936	9.75	10.816	5.895	8.022	6.758	7.873	5.696	21.312
	7.45	5.44	10.948	14.72	6.632	6.017	5.447	7.217	5.248	15.232
	5.747	7.411	7.099	13.632	7.074	6.017	5.241	7.508	7.488	11.264
	7.592	8.635	7.27	17.856	9.505	7.607	4.551	6.779	5.184	6.656
	5.889	6.8	8.382	26.88	7.958	9.889	7.999	6.852	8	25.728
	7.095	8.975	11.461	21.824	5.158	6.639	6.758	5.54	5.376	8.128
	8.089	5.916	12.658	29.568	4.716	6.985	9.171	6.269	4.16	13.44
	6.67	4.896	8.467	23.168	6.411	5.947	5.861	6.123	6.208	14.016
	8.16	6.46	9.151	11.84	9.284	6.57	6.413	9.039	5.76	16.896
	7.237	7.208	12.402	10.24	4.716	6.224	7.033	6.925	6.976	48
	5.605	8.635	9.066	12.8	6.558	5.878	7.447	9.549	8.896	30.336
	6.315	6.732	8.467	7.104	8.253	6.017	9.171	6.196	6.592	10.816
	5.393	8.431	11.461	16	10.61	4.979	6.827	6.779	5.504	10.816
	5.747	5.712	9.323	30.848	6.263	7.33	6.758	7.581	3.584	17.152
	6.67	8.907	5.816	29.76	10.832	7.676	6.758	11.007	7.808	19.584
	3.832	8.363	8.296	17.344	11.937	7.054	7.654	7.581	5.184	12.032
	5.251	5.644	8.98	21.248	6.926	6.777	4.758	7.289	9.088	11.264
	7.095	7.615	8.382	39.936	6.926	7.192	6.344	9.258	5.888	14.72
	5.18	6.12	6.5	20.544	6.411	8.921	5.516	6.488	9.152	12.16
	9.082	5.372	6.072	21.568	10.463	6.155	8.413	7.873	5.632	8.192
	7.592	5.916	8.125	18.944	6.337	7.745	7.654	10.643	7.808	4.864
	6.102	5.576	8.211	25.088	5.747	8.852	6.275	7.362	8.448	7.04
	6.457	6.46	6.928	8.768	5.6	6.086	4.758	5.832	8.96	11.392
	8.16	6.392	8.296	25.664	8.326	9.198	7.171	5.686	7.168	10.496
	9.011	9.655	6.5	29.248	7.884	5.809	5.034	6.852	4.736	17.152
	3.973	5.372	11.546	18.752	8.326	6.362	5.999	8.674	8.704	21.248
	4.896	9.315	8.553	33.664	6.632	6.431	6.551	6.488	7.296	9.152
	8.444	6.868	10.263	12.288	8.768	6.155	6.275	7.654	7.68	14.592
	9.295	5.168	9.836	15.872	6.189	6.293	7.723	5.904	10.176	6.336
	7.379	6.392	5.046	12.352	7.295	7.4	7.033	5.686	5.696	11.648
	8.018	6.664	9.151	6.336	7.958	5.048	5.999	5.832	9.728	24.576
	7.379	9.451	6.757	35.328	10.021	6.985	7.378	6.779	5.696	9.664
	5.818	7.547	9.237	18.304	9.947	5.947	6.551	5.759	8.448	8.448
	7.095	7.004	7.698	11.648	6.116	8.506	5.999	8.018	7.04	9.664
	9.792	9.859	6.415	23.68	5.821	8.022	5.31	6.706	10.944	5.568
	7.592	5.984	10.52	9.216	7.663	8.783	6.896	8.82	6.336	8.384
	9.011	7.276	7.441	13.888	5.379	6.155	5.585	8.966	8.32	16.64
	6.244	7.615	10.52	14.976	6.926	4.979	6.551	7.217	10.752	20.416
	8.727	4.352	5.559	32.128	6.484	5.463	8.413	7.144	5.312	14.208
	6.102	7.14	8.98	16.384	9.579	6.708	6.689	4.957	4.8	21.12
	4.754	8.023	11.974	26.24	5.821	6.431	5.379	6.633	5.696	13.056
	7.592	7.955	9.323	44.288	9.947	7.054	5.447	7.362	8.704	17.792
	5.109	5.1	10.092	16.704	5.6	6.916	9.654	8.674	8.576	27.136
	6.883	6.12	9.066	19.584	7.368	5.602	8.206	5.904	8.32	13.12
	4.825	5.984	11.632	16.64	7.368	5.325	5.93	10.06	6.016	45.056
	6.386	5.712	9.75	24.704	6.263	7.33	7.999	9.622	9.664	8.192
	8.302	7.615	7.099	23.104	6.779	5.809	7.102	7.071	7.104	11.456
	9.721	5.644	13.599	21.44	7.737	6.846	5.654	8.747	6.656	4.544
	5.889	10.063	5.559	16.32	8.842	6.017	13.377	6.123	5.184	7.552
	8.798	5.508	9.836	26.304	6.411	9.682	9.309	9.841	6.912	18.24
	9.011	6.188	11.375	7.552	8.768	9.128	6.275	6.269	6.208	24.448
	4.044	6.052	7.526	14.016	5.674	6.916	8.55	5.904	9.472	12.544
	4.541	7.479	5.73	16.32	6.042	8.437	9.723	6.415	8.384	22.336
	8.94	6.188	6.158	10.56	7.295	6.985	9.24	7.8	7.616	15.808
	9.153	5.78	8.809	29.504	13.116	5.532	10.205	6.706	6.464	17.664
	6.386	7.004	10.862	35.2	7.737	6.916	5.103	6.269	7.104	8.96
	5.605	5.78	9.836	27.52	6.263	9.267	6.137	9.185	9.408	8.256
	7.876	8.295	7.526	14.272	11.495	6.846	10.205	12.101	8.96	12.544
	5.464	6.324	8.638	15.744	6.484	5.325	7.24	8.674	8.256	14.208
	5.534	7.411	7.783	20.608	10.684	7.745	9.378	7.508	8.32	8.128
	5.818	6.8	7.612	23.488	5.6	5.671	5.447	5.613	5.376	8
	7.308	6.392	9.323	13.504	5.526	7.745	5.93	8.091	5.76	6.208
	10.572	7.411	8.04	20.672	7.295	5.463	5.792	10.497	8.704	4.672
	12.133	5.712	6.757	9.856	6.189	5.187	7.861	5.904	5.824	11.52
	8.302	5.508	9.665	28.672	8.989	5.74	5.654	7.727	9.28	19.776
	7.166	7.276	13.77	16.256	6.632	6.916	6.206	8.966	6.912	9.984
	6.457	6.528	9.921	12.224	5.968	6.639	6.137	6.998	6.464	13.376
	6.102	7.14	7.013	25.408	6.558	6.293	5.999	6.123	8.512	6.656
	9.224	5.1	6.842	13.824	8.768	4.91	7.171	7.8	8.64	13.12
	5.109	6.596	10.178	16.448	6.853	6.017	4.758	6.998	4.928	32.512
	9.153	8.431	7.184	45.504	6.632	8.368	9.447	9.331	11.072	13.824
	8.94	6.868	8.553	38.656	7.221	5.117	7.171	8.529	8	14.144
	7.592	7.343	8.211	24.768	9.579	6.362	8.619	5.54	7.744	11.264
	9.366	9.655	7.954	14.656	6.042	6.155	8.344	6.925	6.208	19.84
	7.379	6.8	7.099	22.72	7.663	6.846	6.827	8.383	10.176	20.48
	5.322	7.072	6.158	28.544	5.232	6.916	7.309	8.018	6.144	9.408
	7.805	6.664	9.066	17.216	7	7.261	8.964	8.018	6.336	9.216
	8.94	7.004	9.579	27.328	8.179	8.852	10.067	7.873	5.44	14.528
	6.457	8.227	8.382	27.392	6.337	8.299	7.447	7.144	6.4	27.328
	10.714	6.188	10.007	12.544	11.126	5.463	5.447	10.643	5.12	7.68
	7.592	5.916	7.013	29.76	6.926	7.261	6.689	11.372	6.464	22.656
	6.883	7.479	6.671	25.792	5.968	5.187	7.516	6.925	9.088	9.984
	6.386	6.324	11.119	15.36	8.547	6.708	5.999	6.852	8.768	9.088
	7.237	9.995	10.52	18.048	8.105	5.947	6.689	6.196	7.616	21.056
	9.224	5.78	6.586	8.896	5.011	6.293	5.93	7.508	6.016	34.112
	5.464	8.703	9.408	19.008	7.074	9.267	9.171	11.736	5.888	13.504
	5.18	6.664	9.237	18.112	7.884	6.57	7.102	6.342	6.464	9.792
		8.091	13.513	14.528	5.821	5.602	10.343	7.581	5.44	27.072
		7.208	7.783	9.728	10.389	7.469	6.964	6.196	10.56	15.872
		7.004	9.237	9.664	9.653	7.745	7.654	7.727	6.912	24.768
		5.916	7.013	23.744	6.705	5.394	6.137	8.383	8.576	9.216
		5.916	9.836	14.464	5.895	10.581	6.206	5.977	6.784	16.896
		9.315	8.382	9.6	11.2	6.708	7.654	6.269	5.376	18.944
		8.839	8.296	24.128	8.4	6.224	9.654	6.123	7.936	6.848
		6.528	5.73	13.632	6.484	6.708	7.861	6.925	7.296	15.296
		6.46	8.895	18.432	7.884	7.4	8.757	10.351	7.552	8.576
		4.828	10.777	9.792	7.811	7.676	9.24	6.269	9.536	18.24
		9.247	7.355	13.44	5.305	6.017	7.447	9.695	9.6	11.776
		6.324	10.862	24.96	7.589	5.809	6.068	7.217	8.96	11.456
		9.043	8.809	16	6.263	9.613	6.206	7.654	5.44	22.912
		6.868	11.888	23.552	5.6	6.362	5.585	5.686	4.8	9.536
		9.043	11.29	20.736	5.526	6.431	6.964	12.173	8.192	21.504
		7.072	8.125	20.992	6.042	6.916	7.171	5.686	6.784	18.112
		7.004	7.612	14.528	5.379	9.889	8.344	6.706	8.192	26.496
		10.675	6.842	12.16	5.968	9.474	8.688	6.779	7.232	10.624
		7.751	8.553	12.416	5.674	9.059	8.344	5.467	9.536	15.36
		5.644	6.5	11.776	5.526	6.985	5.723	5.832	7.936	9.152
		6.392	12.487	18.496	5.526	6.155	6.206	6.342	8.32	11.392
		8.703	5.816	17.6	5.747	5.809	9.24	7.508	6.272	8.064
		10.539	7.013	15.296	7.516	5.187	9.102	8.237	5.696	10.752
		6.052	6.928	18.496	7.442	8.783	9.723	6.05	5.568	11.52
		5.78	7.441	10.304	6.189	6.431	7.447	8.82	4.8	15.744
		6.392	8.296	12.544	8.547	7.4	6.068	6.196	5.696	20.352
		5.712	10.178	23.424	5.6	6.017	5.723	9.185	6.272	15.488
		5.576	7.783	14.464	6.411	5.187	8.688	7.581	5.632	25.664
		9.587	9.921	23.232	4.642	8.091	5.93	10.205	6.784	18.24
		4.828	11.204	17.344	7.958	7.607	9.309	7.946	11.072	22.336
		8.907	7.954	9.6	5.526	7.745	7.102	9.185	8.384	18.048
		7.683	10.862	21.056	7.147	6.846	7.24	7.508	5.056	18.56
		8.431	6.842	41.6	4.568	6.501	8.826	8.018	7.552	13.632
		7.072	8.895	21.056	5.232	8.368	6.896	7.362	4.864	12.672
		5.916	6.072	19.392	12.158	4.841	6.068	5.904	10.88	8.768
		4.964	7.013	16.896	7	6.362	9.654	5.467	7.68	24
		9.179	6.244	29.056	6.042	8.506	5.034	6.998	8.576	12.416
		8.499	11.375	18.048	8.474	4.91	5.516	6.342	5.952	11.712
		8.091	9.237	11.84	7.884	7.815	10.136	8.018	5.056	11.904
		5.032	6.244	8.704	5.747	8.575	8.826	6.196	6.848	6.272
		6.528	10.263	33.344	6.705	5.532	5.861	6.269	8.704	9.024
		10.403	7.013	26.24	5.674	5.878	6.896	9.622	7.424	15.168
		7.276	9.579	10.304	6.632	4.841	7.792	7.581	9.28	9.984
		8.499	10.691	14.208	6.484	6.017	8.275	9.112	6.144	8.64
		7.004	7.355	13.056	8.253	4.703	10.619	6.998	6.336	7.872
		7.887	7.526	15.936	5.526	5.048	7.792	5.394	7.68	23.36
		8.295	7.783	14.912	6.926	8.644	5.999	6.415	9.92	20.032
		8.839	7.441	24.448	9.21	7.884	8.619	6.123	8.704	14.528
		7.479	8.553	17.216	5.747	5.947	5.31	10.716	6.08	12.736
		5.508	6.415	11.072	9.505	6.224	6.758	6.342	9.024	6.848
		7.072	6.757	9.28	6.705	5.671	6.896	7.071		14.4
		6.392	8.296	9.472	6.705	6.846	8.275	9.112		24.448
		6.596	11.461	8.704	7.884	6.362	6.482	6.415		7.36
		7.955	8.211	21.824	9.579	7.261	4.551	6.561		20.352
		11.015	7.013	29.376	6.632	7.4	7.171	6.05		26.56
		7.887	7.698	13.12	7.221	7.192	6.344	8.456		20.096
		6.664	7.526	14.72	6.853	7.469	9.792	8.018		7.488
		4.76	11.119	26.24	8.842	9.336	7.516	8.456		11.328
		9.179	11.632	30.144	9.505	6.639	7.24	10.205		5.568
		5.168	9.408	14.272	6.853	8.299	4.827	5.832		13.12
		7.615	7.698	23.36	6.189	8.99	5.31	10.132		14.336
		5.644	10.777	26.752	6.558	5.325	8.137	9.695		21.824
		6.732	11.803	14.912	9.505	8.437	6.413	6.925		10.688
		9.995	8.04	14.72	6.116	6.708	4.827	7.071		14.528
		7.004	6.329	24.96	7.147	5.671	4.62	5.394		24.064
		6.528	12.658	15.872	5.526	8.714	5.31	5.54		21.568
		8.023	10.691	16.192	5.158	7.745	6.413	8.966		11.328
		5.576	5.474	30.4		10.581	5.241	7.873		16.128
		10.199	6.5	13.824		6.57	7.861	8.091		9.216
		8.907	9.408	27.136		8.714	8.757	6.998		16.64
		5.984	11.29	11.008		5.602	5.447	6.706		17.28
		4.352	7.27	10.496		5.809	7.378	5.613		7.68
		5.508	7.013	18.112		7.261	7.102	11.226		17.728
		6.732	7.27	35.52		8.368	7.93	7.363		11.84
		9.723	11.29	32.768		7.054	7.24	5.766		19.584
		5.984	7.27	15.488		8.368	5.585	8.544		22.912
		7.208	6.671	9.344		6.155	5.93	7.225		23.168
		5.508	10.007	19.2			8.068			7.488
			7.184	14.4			5.447			10.624
			9.494	20.672			9.516			11.904
			7.27	21.376			11.722			9.664
			11.632	28.928			9.516			7.168
			5.388	18.176			9.309			7.936
			6.928	15.808			5.172			12.736
			8.809	11.072			6.275			10.624
			8.211	11.84			8.068			7.232
			6.757	13.12			5.31			14.144
			8.553	11.712			5.861			25.024
			6.329	23.744			6.068			31.488
			7.783	24.768			6.275			11.136
			5.474	10.624			5.93			8.192
			18.046	20.352			5.103			23.424
			8.467	24.512						15.616
				11.648						15.68
				11.968						27.776
				16.64						7.744
				16.96						12.416
				31.04						4.8
				19.392						13.696
				21.248
				14.72
				20.608
				27.648
				28.288
				13.056
				51.904
				14.912
				10.24
				12.544
				19.2
				22.72
				16.704
				9.984
				21.056
				12.864
				12.352
				20.288
				22.208
				17.984
				15.04
				10.816
				20.16
				6.848
				17.856
				22.016
				24.704
				20.48
				16.96
				19.008
				12.032
				17.92
				25.152
				13.568
				23.424
				7.424
				17.28
				18.496
				14.336
				11.84
				8.768
				34.56
				22.336
				10.816
				20.096
				22.912
				32
				12.224
				16.064
				25.984
				27.392
				17.536
				21.184
				29.632
				22.976
				9.984
				21.76
				37.952
				11.392
ANOVA multiple comparisons test	Mean Diff.	95.00% CI of diff.	Below threshold?	Summary	Adjusted P Value
WT + van vs. WT	-0.1509	-0.8812 to 0.5794	No	ns	0.9997
WT + van vs. DA + van	-1.57	-2.273 to -0.8681	Yes	****	<0.0001
WT + van vs. DA	-11.3	-11.99 to -10.61	Yes	****	<0.0001
WT + van vs. DA DZ + van	-0.2779	-0.9735 to 0.4178	No	ns	0.9614
WT + van vs. DA DZ	-0.05946	-0.7583 to 0.6393	No	ns	>0.9999
WT + van vs. DZ + van	0.01112	-0.7046 to 0.7268	No	ns	>0.9999
WT + van vs. DZ	-0.4139	-1.128 to 0.2999	No	ns	0.7127
WT + van vs. DA DZ_Pnat Z + van	-0.2576	-0.9966 to 0.4814	No	ns	0.9845
WT + van vs. DA DZ_Pnat Z	-8.107	-8.817 to -7.396	Yes	****	<0.0001
WT vs. DA + van	-1.42	-2.080 to -0.7586	Yes	****	<0.0001
WT vs. DA	-11.15	-11.79 to -10.50	Yes	****	<0.0001
WT vs. DA DZ + van	-0.127	-0.7818 to 0.5279	No	ns	0.9998
WT vs. DA DZ	0.09144	-0.5658 to 0.7487	No	ns	>0.9999
WT vs. DZ + van	0.162	-0.5111 to 0.8351	No	ns	0.999
WT vs. DZ	-0.263	-0.9352 to 0.4092	No	ns	0.9662
WT vs. DA DZ_Pnat Z + van	-0.1067	-0.8042 to 0.5907	No	ns	>0.9999
WT vs. DA DZ_Pnat Z	-7.956	-8.625 to -7.286	Yes	****	<0.0001
DA + van vs. DA	-9.726	-10.34 to -9.116	Yes	****	<0.0001
DA + van vs. DA DZ + van	1.293	0.6748 to 1.910	Yes	****	<0.0001
DA + van vs. DA DZ	1.511	0.8904 to 2.132	Yes	****	<0.0001
DA + van vs. DZ + van	1.582	0.9391 to 2.224	Yes	****	<0.0001
DA + van vs. DZ	1.157	0.5149 to 1.798	Yes	****	<0.0001
DA + van vs. DA DZ_Pnat Z + van	1.313	0.6401 to 1.986	Yes	****	<0.0001
DA + van vs. DA DZ_Pnat Z	-6.536	-7.174 to -5.898	Yes	****	<0.0001
DA vs. DA DZ + van	11.02	10.43 to 11.60	Yes	****	<0.0001
DA vs. DA DZ	11.24	10.64 to 11.84	Yes	****	<0.0001
DA vs. DZ + van	11.31	10.68 to 11.94	Yes	****	<0.0001
DA vs. DZ	10.88	10.25 to 11.51	Yes	****	<0.0001
DA vs. DA DZ_Pnat Z + van	11.04	10.38 to 11.70	Yes	****	<0.0001
DA vs. DA DZ_Pnat Z	3.19	2.567 to 3.813	Yes	****	<0.0001
DA DZ + van vs. DA DZ	0.2184	-0.3891 to 0.8259	No	ns	0.9808
DA DZ + van vs. DZ + van	0.289	-0.3489 to 0.9268	No	ns	0.9167
DA DZ + van vs. DZ	-0.1361	-0.7713 to 0.4992	No	ns	0.9996
DA DZ + van vs. DA DZ_Pnat Z + van	0.02021	-0.6457 to 0.6861	No	ns	>0.9999
DA DZ + van vs. DA DZ_Pnat Z	-7.829	-8.462 to -7.196	Yes	****	<0.0001
DA DZ vs. DZ + van	0.07058	-0.5699 to 0.7110	No	ns	>0.9999
DA DZ vs. DZ	-0.3544	-0.9922 to 0.2833	No	ns	0.761
DA DZ vs. DA DZ_Pnat Z + van	-0.1982	-0.8672 to 0.4708	No	ns	0.9952
DA DZ vs. DA DZ_Pnat Z	-8.047	-8.683 to -7.411	Yes	****	<0.0001
DZ + van vs. DZ	-0.425	-1.081 to 0.2309	No	ns	0.5626
DZ + van vs. DA DZ_Pnat Z + van	-0.2688	-0.9535 to 0.4159	No	ns	0.9655
DZ + van vs. DA DZ_Pnat Z	-8.118	-8.770 to -7.466	Yes	****	<0.0001
DZ vs. DA DZ_Pnat Z + van	0.1563	-0.5275 to 0.8400	No	ns	0.9994
DZ vs. DA DZ_Pnat Z	-7.693	-8.345 to -7.041	Yes	****	<0.0001
DA DZ_Pnat Z + van vs. DA DZ_Pnat Z	-7.849	-8.530 to -7.168	Yes	****	<0.0001

## Sheet: Fig3A
	+ 500µM van	+ 0µM van
Replicate 1	0.981693	0.975273
Replicate 2	1.25174	1.03598
Replicate 3	0.850998	0.899918
Replicate 4	1.01256	0.901959
Unpaired t test
P value	0.4589
P value summary	ns
Significantly different (P < 0.05)?	No
One- or two-tailed P value?	Two-tailed
t, df	t=0.7913, df=6
How big is the difference?
Mean of column A	1.024
Mean of column B	0.9533
Difference between means (B - A) ± SEM	-0.07096 ± 0.08968
95% confidence interval	-0.2904 to 0.1485
R squared (eta squared)	0.09449
F test to compare variances
F, DFn, Dfd	6.538, 3, 3
P value	0.1574
P value summary	ns
Significantly different (P < 0.05)?	No
Data analyzed
Sample size, column A	4
Sample size, column B	4

## Sheet: Fig3B
	FLAG	PilC
Replicate 1							mean	stdev		p value T test
WT	15.819	14.363		1.10137		WT	1.48411	0.319661
ΔcdbA/Pvan cdbA-mCh + van	17.989	15.744		1.14259		ΔcdbA/Pvan cdbA-mCh + van	1.45636	0.317518		0.934781
ΔcdbA/Pvan cdbA-mCh	58.276	12.995		4.48449		ΔcdbA/Pvan cdbA-mCh	5.70704	1.22268		0.00913349
Replicate 2
WT	18.854	12.851		1.46712
ΔcdbA/Pvan cdbA-mCh + van	20.485	15.344		1.33505
ΔcdbA/Pvan cdbA-mCh	113.065	21.498		5.25933
Replicate 3
WT	25.588	13.583		1.88383
ΔcdbA/Pvan cdbA-mCh + van	26.847	14.194		1.89143
ΔcdbA/Pvan cdbA-mCh	95.263	12.913		7.37729

## Sheet: Fig3C
	FLAG	PilC
Replicate 1									mean	stdev		p value T test
WT	15.551	36.282		0.428615		1		WT	0.403828	0.018416
ΔcdbS/PvancdbS-FLAG	0.771	33.321		0.0231386		0.0539845		ΔcdbS/PvancdbS-FLAG	0.0158575	0.0051514		8.78214e-06
ΔcdbS/PvancdbS-FLAG + van	56.177	32.589		1.7238		4.0218		ΔcdbS/PvancdbS-FLAG + van	1.53111	0.140851		0.000358992
Replicate 2
WT	16.508	41.44		0.398359		1
ΔcdbS/PvancdbS-FLAG	0.576	46.339		0.0124301		0.0312033
ΔcdbS/PvancdbS-FLAG + van	68.901	46.603		1.47847		3.71139
Replicate 3
WT	18.961	49.312		0.384511		1
ΔcdbS/PvancdbS-FLAG	0.663	55.232		0.0120039		0.0312187
ΔcdbS/PvancdbS-FLAG + van	79.247	56.969		1.39105		3.61773

## Sheet: Fig3D
	h	WT			WT + van			ΔcdbA/Pvan cdbA-mCh			ΔcdbA/Pvan cdbA-mCh + van			ΔcdbS/Pvan cdbS-FLAG			ΔcdbS/Pvan cdbS-FLAG + van
	-1	1.72	1.7	1.36	0.93	1.6	1.48	1.56	0.88	1.08	0.87	1.22	1.12	0.75	0.954	1	1.25	1.76	0.87
	0	0.1	0.1	0.1	0.1	0.1	0.1	0.1	0.1	0.1	0.1	0.1	0.1	0.1	0.1	0.1	0.1	0.1	0.1
	8	0.265	0.294	0.258	0.256	0.277	0.252	0.209	0.243	0.2	0.25	0.27	0.255	0.229	0.225	0.231	0.175	0.199	0.184
	23	1.69	1.704	1.34	1.49	1.738	1.7	0.765	1.092	1.07	1.14	1.262	1.22	1.33	1.362	1.45	1.08	1.227	1.13
	24	0.1	0.1	0.1	0.1	0.1	0.1	0.1	0.1	0.1	0.1	0.1	0.1	0.1	0.1	0.1	0.1	0.1	0.1
	32	0.25	0.289	0.264	0.228	0.243	0.218	0.214	0.259	0.222	0.214	0.235	0.225	0.217	0.199	0.189	0.176	0.208	0.198
	48	1.82	1.986	1.71	1.73	1.96	1.867	0.132	0.205	0.213	1.3	1.209	0.959	1.88	1.75	1.69	0.146	0.173	0.165
	56	2.87	3.094	2.63	2.87	2.943	2.53	0.089	0.151	0.165	2.1	2.194	2	2.43	2.274	2.22	0.143	0.141	0.111

## Sheet: Fig3E
	WT	WT + cephalexin	ΔcdbS/PvancdbS-FLAG	ΔcdbS/PvancdbS-FLAG + van
mean Replicate 1	7.00783	15.515	7.31081	13.5433
mean Replicate 2	7.00598	15.686	7.06301	13.2726
mean Replicate 3	6.87909	15.8685	7.15726	12.7426
	5.928	20.288	6.76	7.784
	7.336	18.304	8.872	12.072
	4.712	20.48	6.76	8.296
	5.288	8.128	9.064	7.72
	5.48	19.456	8.488	7.592
	6.248	7.552	10.792	17.704
	5.032	6.4	7.016	9
	5.544	13.888	7.912	13.608
	6.824	14.144	10.152	7.08
	7.08	13.632	7.976	8.552
	5.544	19.584	8.04	14.44
	5.992	15.872	5.032	20.712
	5.544	22.528	7.528	17.192
	8.168	12.544	7.528	18.152
	7.208	17.792	8.232	15.656
	7.976	13.312	6.76	13.288
	8.04	13.056	7.016	21.8
	8.04	23.232	6.12	21.032
	5.864	22.72	8.488	12.136
	9.768	15.552	5.928	14.632
	6.504	13.056	7.912	9.576
	6.952	11.712	6.44	16.36
	7.464	13.248	7.016	16.424
	7.528	7.936	6.312	14.888
	7.592	16	5.672	13.928
	6.312	12.288	7.144	12.328
	6.824	18.176	6.568	9.128
	5.928	20.096	10.344	16.808
	10.536	13.952	6.568	16.68
	7.528	16	6.568	18.536
	8.04	9.408	5.736	10.536
	9.64	25.984	7.912	10.472
	7.08	16.384	5.736	11.112
	5.544	12.288	5.992	15.4
	5.864	22.208	8.936	15.592
	5.8	11.776	9.192	12.648
	7.528	14.912	5.48	12.648
	6.12	12.16	6.632	14.184
	9.128	17.344	9.256	19.624
	9.512	20.352	6.824	18.536
	5.8	19.392	6.056	14.248
	6.44	22.208	6.952	12.328
	8.936	20.288	8.936	14.312
	7.144	19.008	8.104	10.792
	8.552	16.128	10.216	18.536
	5.48	16	7.272	17.32
	10.344	11.648	7.976	15.208
	8.616	18.432	4.52	17.704
	7.208	14.208	5.736	13.608
	6.952	15.936	6.952	16.744
	7.528	16.704	7.784	11.368
	7.144	11.392	8.104	12.2
	7.72	17.216	6.76	11.624
	8.296	18.112	8.04	8.872
	5.288	7.744	8.552	12.328
	5.864	15.552	8.168	11.496
	7.72	6.464	5.8	30.184
	8.36	21.056	6.952	16.808
	6.696	18.432	6.376	12.584
	7.656	6.72	9.768	12.328
	5.032	18.56	7.528	10.408
	6.312	7.04	6.312	12.072
	5.16	7.04	7.784	21.48
	5.928	11.904	5.864	17.576
	4.712	18.752	8.744	8.424
	5.48	8.832	5.416	8.296
	7.912	11.456	5.8	18.664
	5.928	19.84	6.888	15.016
	10.28	15.04	7.272	13.224
	5.992	22.016	8.808	15.72
	8.872	23.104	5.992	11.56
	6.44	12.096	8.808	14.888
	6.12	18.496	6.76	18.728
	5.992	16.448	7.016	12.136
	8.744	20.736	6.248	7.592
	5.992	8	8.872	7.016
	5.864	13.568	6.312	10.344
	6.888	10.176	8.616	12.008
	6.312	7.552	8.36	13.928
	6.184	12.352	7.4	12.52
	5.928	13.952	6.952	17
	6.44	17.024	8.872	9.704
	8.36	16.32	10.152	9.768
	8.936	19.008	7.336	12.072
	5.736	11.968	5.608	8.168
	8.68	15.68	5.992	19.944
	7.4	15.296	5.096	8.808
	8.616	15.232	8.936	14.632
	4.776	17.856	5.16	9.896
	8.168	11.904	7.272	19.176
	10.088	14.208	10.728	24.808
	6.376	19.648	6.312	9.704
	8.872	17.472	9.32	16.872
	8.36	12.672	6.44	10.536
	5.608	19.328	6.184	10.984
	6.248	10.368	5.8	10.6
	9.256	15.296	7.848	18.408
	5.352	23.936	9.448	8.808
	5.096	22.464	6.888	17.256
	5.8	14.4	7.592	13.224
	7.976	10.496	6.888	8.68
	8.616	14.336	7.528	11.24
	6.504	14.976	8.744	13.032
	7.144	16.192	6.056	14.056
	5.672	14.208	7.464	11.56
	9.448	11.968	11.368	12.392
	7.528	13.056	7.08	15.08
	6.312	18.432	4.712	19.816
	5.928	19.2	6.376	17.448
	6.12	13.888	6.44	13.736
	8.552	22.464	6.696	15.72
	7.848	16.576	8.552	12.136
	8.104	22.208	9.576	11.624
	6.44	22.08	9.512	19.944
	5.352	18.112	6.376	18.6
	8.424	10.752	8.232	13.736
	6.888	15.104	7.912	18.856
	9.448	10.176	7.784	15.72
	6.824	18.752	7.08	20.52
	5.352	18.688	5.224	10.472
	5.736	13.056	7.784	16.04
	8.488	17.024	6.248	10.472
	9.512	19.008	5.48	7.464
	7.656	6.528	6.376	13.16
	8.488	18.56	5.032	13.224
	7.272	17.28	11.432	13.608
	5.032	17.088	7.336	15.4
	5.544	16.384	8.296	9.576
	8.552	17.92	7.848	9
	5.864	16.192	8.424	12.328
	6.568	15.552	7.4	10.024
	5.352	11.2	6.312	8.104
	6.12	17.216	8.616	15.592
	7.528	18.112	5.672	9.384
	5.416	18.56	8.36	12.392
	10.728	31.744	6.76	18.856
	7.336	14.016	5.352	6.696
	6.824	18.816	6.824	17.576
	7.336	17.152	5.544	8.168
	9.32	17.216	5.864	12.648
	8.872	15.744	6.632	8.936
	5.48	20.352	7.464	7.592
	6.76	17.152	5.8	9.064
	5.352	9.152	5.8	8.552
	6.888	18.688	5.992	9.832
	7.464	18.048	9.256	8.68
	7.912	13.376	6.888	19.496
	7.08	18.944	8.744	10.984
	5.864	18.88	7.08	15.592
	6.184	10.496	5.8	20.008
	6.76	7.68	8.168	14.12
	5.352	16.448	5.864	16.232
	5.672	13.248	7.464	10.152
	6.248	15.296	5.032	11.752
	4.968	6.4	8.168	12.136
	4.392	14.656		15.08
	7.784	10.24		15.272
	6.696	10.304		13.16
	7.784	14.848		10.92
	5.8	18.816		11.944
	5.736	14.656		11.56
	9	11.52		9.704
	8.232	13.952		10.152
	6.824	10.752		12.904
	6.888	21.056		12.584
	6.44	17.984		8.68
	6.504	14.656		6.76
	5.8	12.608		11.304
	6.824	6.208		10.792
	6.76	12.544		16.36
	8.552	18.688		15.976
	6.952	11.968		16.616
	6.568	25.024		18.6
	5.608			9.96
	7.4			15.272
	7.784			22.76
	8.296			15.08
	5.736			15.976
	7.976			13.672
	5.608			11.176
	5.544			25.384
	10.088			14.056
	5.608			14.12
	7.016			10.6
	7.848			11.112
	6.632			10.472
	7.784			7.336
	7.976			24.296
				7.272
				11.176
				14.44
				11.176
				14.056
				23.08
				13.032
				11.688
				10.28
				14.12
				9.576
				12.008
				11.816
				14.376
				10.792
				14.12
				15.912
				15.4
				13.16
				15.4
				19.368
				6.888
				11.88
				33.832
				11.304
				15.912
				23.72
				16.104
				9.704
				13.544
				8.68
				13.608
				12.2
				13.672
				11.816
				16.872
				29.8
				10.984
				13.992
				14.12
				10.088
				16.04
				19.432
				11.56
				11.496
				14.184
				9.832
				12.328
				11.944
				7.336
				12.2
				15.016
				15.656
				22.504
				11.432
				8.488
				7.016
				9.64
				12.776
				10.024
				13.544
				7.784
				11.816
				23.848
				11.496
				19.496
				11.048
				10.024
				14.056
				10.664
				12.328
				7.656
				15.72
				13.352
				14.376
				10.792
				9.576
				10.984
				9
				22.824
				16.296
				13.48
				9.64
				20.008
				8.808
				7.336
				19.56
				18.408
				14.44
	6.696	13.76	7.592	13.224
	6.312	13.312	8.744	7.592
	6.312	21.056	4.904	16.936
	5.48	26.944	7.144	14.568
	6.504	11.968	7.08	13.16
	6.504	16.576	5.608	16.168
	8.552	11.072	6.824	20.136
	9.128	22.208	8.872	17.704
	6.44	12.48	6.696	7.272
	6.248	18.496	6.376	13.672
	6.44	10.944	6.504	8.936
	5.544	11.328	5.224	7.72
	8.744	14.784	8.488	11.432
	7.016	12.736	5.672	8.872
	7.144	14.4	6.312	13.992
	6.888	12.608	7.464	6.76
	5.16	24.192	6.312	8.488
	9.32	12.544	10.472	12.648
	7.72	11.648	9.704	16.168
	7.528	15.872	5.672	10.216
	8.232	19.712	8.552	13.608
	6.504	16.64	5.544	5.032
	5.864	18.304	6.504	18.024
	8.616	17.344	8.488	23.528
	6.312	21.632	7.464	15.208
	9.064	19.968	6.696	13.416
	5.672	19.392	7.656	13.352
	6.632	14.72	8.424	14.632
	9.512	17.344	6.504	11.048
	11.368	18.88	8.04	10.92
	9.896	14.4	8.872	17.384
	6.888	16.256	4.968	13.352
	5.48	14.336	8.744	12.52
	8.168	13.12	6.312	18.472
	9.512	12.288	6.44	8.68
	9.32	11.072	6.056	9.768
	7.4	6.912	5.032	16.68
	6.056	13.952	7.272	20.072
	12.84	17.216	5.416	24.232
	6.888	27.456	6.184	10.088
	6.888	16.896	5.096	8.616
	6.696	16.32	6.12	27.304
	5.672	15.68	5.352	10.216
	6.248	13.76	6.76	15.848
	5.864	20.032	8.744	13.48
	5.352	12.224	8.04	14.056
	5.928	12.224	9.832	8.488
	7.464	11.776	9.32	12.264
	5.928	6.464	5.8	16.808
	5.992	19.584	8.296	14.44
	4.968	16.256	5.736	13.992
	8.808	10.944	7.336	17.832
	5.928	21.824	10.984	8.68
	9.128	11.136	6.248	7.848
	6.568	17.984	8.808	22.76
	6.056	16.384	7.528	13.096
	7.144	17.984	5.096	9
	5.48	13.568	6.056	20.52
	6.824	13.632	6.184	13.352
	6.056	22.08	8.36	16.36
	10.088	14.848	8.232	14.44
	9.64	31.552	8.296	7.784
	6.696	15.552	4.904	6.12
	5.736	17.6	5.608	10.92
	5.736	16.832	7.72	19.304
	7.336	6.144	6.632	19.944
	8.808	16.256	6.824	10.408
	6.12	6.336	5.672	10.024
	5.992	14.464	5.736	14.12
	5.8	18.176	6.824	12.52
	7.08	12.608	8.04	11.112
	7.912	17.792	5.672	10.28
	6.696	22.272	6.952	14.184
	6.824	10.688	6.184	17.384
	5.672	12.672	5.48	7.208
	5.48	8.32	6.44	11.176
	5.672	12.16	6.824	14.504
	8.04	16.448	9.256	9.512
	6.376	14.208	7.272	9.768
	5.864	8.64	9.512	10.536
	8.872	15.68	5.8	16.232
	5.672	21.952	6.696	13.352
	7.976	7.232	8.104	7.528
	7.912	19.648	7.016	10.28
	9.256	20.672	6.312	20.072
	6.312	20.224	7.592	10.536
	9	10.496	8.488	9.384
	7.336	20.16	5.672	11.432
	6.12	14.784	7.72	9.832
	6.376	16.256	6.824	8.36
	6.376	10.24	7.528	13.928
	5.928	14.848	6.184	12.264
	9.256	14.784	6.568	16.872
	8.424	15.424	5.8	9.128
	8.744	20.096	5.864	10.6
	8.36	13.312	9.128	10.792
	6.44	15.36	7.72	8.872
	7.4	19.2	8.104	20.968
	6.44	5.888	6.824	11.112
	8.552	14.656	7.72	13.16
	7.08	17.536	5.48	13.736
	8.872	16.192	9.192	14.12
	6.696	15.552	6.184	13.544
	6.632	13.632	5.992	14.504
	6.248	12.608	7.912	9.256
	8.36	19.648	7.272	11.432
	6.824	17.92	8.68	13.544
	6.248	14.144	7.208	11.816
	8.168	13.504	7.592	15.784
	7.08	11.008	5.416	11.624
	4.84	15.68	7.592	17
	6.76	18.432	7.272	5.416
	5.672	17.152	6.056	12.648
	6.44	7.424		9
	8.744	17.92		14.632
	5.864	13.248		11.624
	6.632	9.536		10.472
	6.376	19.456		20.968
	5.544	8.704		14.312
	5.544	12.8		16.36
	9	21.12		16.232
	7.208	13.44		10.216
	9	16.704		10.92
	6.184	16.576		9.064
	5.352	13.76		12.968
	8.68	10.688		16.744
	5.864	14.848		13.544
	7.464	25.28		13.096
	5.928	15.68		14.12
	8.168	13.056		9.448
	6.44	16.512		12.52
	6.504	11.008		13.608
	7.464	18.944		18.472
	8.36	19.904		12.968
	5.544	11.072		12.712
	8.168	10.944		13.416
	7.656	16.64		9.96
	6.888	13.568		10.472
	7.016	17.6		14.568
	6.696	27.328		10.088
	6.184	6.976		12.392
	9.768	23.232		11.368
	6.312	14.976		10.216
	5.544	15.232		12.648
	5.992	15.104		6.504
	8.744	14.592		13.864
	5.48	15.232		16.872
	6.056	18.816		9.768
	5.032	11.008		14.888
	6.44	21.696		19.368
	5.736	13.248		11.752
	6.504	13.76		10.792
	7.464	19.584		11.752
	4.712	15.68		17.128
	9.64	11.584		7.528
	7.272	22.528		14.12
	6.568	19.584		12.648
	6.376	23.232		19.496
	7.4	15.424		12.648
	5.672	20.992		11.176
	7.528	23.296		17.448
	5.16	16.448		17.576
	6.568	14.272		12.584
	6.888	12.736		11.112
	8.872	19.52		11.88
	8.68	14.72		13.352
	5.864	17.024		10.408
	6.312	18.816		21.672
	5.8	12.288		12.2
	5.992	6.272		16.36
	5.544	19.52		13.032
	8.168	13.568		9.96
	6.888	19.52		8.36
	7.272	16.384		11.944
	6.568	15.488		7.656
	6.056	16.576		17.704
	7.336	17.664		13.032
	5.864	9.728		10.856
	6.888	18.24		18.856
	5.48	21.056		8.36
	5.16			12.776
	7.208			12.264
	7.848			16.104
	5.736			13.992
	7.592			19.496
	7.272			14.696
	8.232			14.632
	6.696			14.376
	7.592			15.208
	6.376			8.68
	6.44			19.048
	8.552			16.808
	6.888			17.896
	6.568			10.088
	8.104			12.52
	5.992			8.168
	6.952			11.944
	7.72			13.224
	6.76			27.112
	5.928			7.016
	9.64			11.688
	8.36			8.232
	6.184			14.248
	5.416			21.032
	5.352			11.56
	8.296			6.632
	5.8			12.264
	8.04			9.96
	6.12			12.2
	6.12			23.592
	5.352			13.608
	5.736			20.84
	5.096			7.336
	6.184			9.96
	7.848			13.928
	8.744			13.672
	7.976			9.128
	7.528			17.64
	8.552			13.416
	7.656			16.936
	5.736			10.088
	8.424			9.128
	5.864			16.296
	7.464			9.704
	7.976			18.28
	6.12			10.152
	8.936			10.664
	5.992			6.76
	7.528			8.36
	5.672			13.992
				14.184
				20.136
				11.88
				9.448
				11.112
				8.872
				9.448
				9.064
				16.872
				15.912
				17.832
				26.792
				17.64
				26.664
				11.432
				10.408
				13.224
				12.2
				16.936
				8.232
				13.288
				9.192
				9.384
				25.576
				16.296
				10.92
				13.288
				8.68
				10.856
				12.584
				12.008
				12.84
				16.424
				8.744
				7.144
				10.728
				24.552
				24.296
				18.28
				18.088
	5.416	17.472	7.592	8.872
	8.36	11.392	6.696	10.664
	6.12	16.192	5.672	11.624
	8.36	17.856	5.928	8.936
	7.912	13.312	6.12	9.192
	8.296	15.744	5.992	17.512
	7.912	18.432	7.208	15.72
	6.696	9.024	6.44	9.064
	6.12	21.12	6.888	10.856
	6.184	17.152	8.808	13.928
	5.928	14.464	5.736	14.696
	6.12	24.256	5.672	14.12
	6.504	16.192	6.312	11.176
	6.376	13.76	7.784	14.504
	8.04	16.192	8.232	16.68
	10.152	15.488	5.992	19.752
	9.384	16.768	5.928	10.472
	7.4	10.752	7.464	16.104
	7.976	20.224	6.632	12.52
	7.976	14.592	8.552	10.92
	6.12	22.016	8.552	10.856
	7.592	6.4	6.44	14.248
	6.312	16	6.696	14.248
	7.016	13.952	5.992	19.944
	6.952	20.416	4.712	18.28
	5.928	11.392	5.672	9.832
	7.976	20.224	9.832	15.016
	5.416	14.976	5.48	12.584
	5.608	17.792	8.424	9.64
	6.376	15.744	8.36	7.144
	6.824	10.816	8.488	14.056
	5.48	15.36	6.504	7.72
	6.12	18.368	6.824	14.888
	5.608	12.864	5.992	20.968
	7.72	18.496	5.672	10.664
	5.352	17.344	8.552	10.408
	9.384	19.84	4.648	13.736
	6.376	19.776	6.184	7.912
	6.568	12.544	5.672	12.84
	7.336	12.288	6.376	18.536
	6.056	15.808	7.464	17.832
	8.04	21.184	6.824	25.128
	5.736	17.856	9.704	15.976
	8.04	22.272	7.08	13.864
	8.872	12.544	9.064	16.232
	7.784	13.824	6.696	7.4
	6.056	11.776	5.16	15.528
	5.992	12.672	6.76	12.136
	5.736	17.728	8.488	12.008
	6.312	19.328	4.904	6.696
	6.248	19.712	6.312	11.368
	8.296	32.448	5.864	13.224
	5.48	17.28	9.896	9.896
	6.952	17.344	8.744	10.536
	6.76	13.44	6.056	10.152
	7.784	11.84	8.04	12.52
	5.544	12.992	9.64	6.76
	6.12	16.448	6.248	21.544
	5.864	16.704	7.656	17.576
	6.056	8.384	7.272	15.208
	8.36	17.472	7.016	13.032
	6.12	23.552	7.528	10.472
	7.912	11.136	7.72	18.856
	7.592	19.008	7.016	9.384
	5.352	16	7.336	8.872
	5.928	9.024	5.48	18.216
	7.848	13.44	6.44	15.272
	6.248	17.792	5.864	10.024
	7.08	9.92	5.352	16.232
	6.184	17.664	5.736	10.088
	7.08	13.504	9.768	7.08
	7.592	15.744	5.736	8.104
	6.504	23.424	5.928	17.256
	6.888	20.224	6.056	8.296
	4.904	20.672	7.784	8.552
	8.296	13.376	5.544	12.2
	7.656	19.008	7.528	19.688
	7.272	22.848	6.248	15.784
	5.608	14.272	9.064	13.48
		12.416	9.768	16.424
		15.68	6.952	8.68
		15.744	7.528	7.144
		11.392	6.12	12.136
		17.856	8.808	8.872
		22.912	5.928	21.672
		17.472	7.848	9.256
		17.856	5.992	14.696
		19.456	8.616	8.296
		15.936	7.464	10.984
		8.576	6.12	21.864
		7.936	6.824	22.824
		11.84	6.952	11.112
		23.36	6.504	13.16
		18.432	6.504	10.152
		11.584	6.504	14.44
		27.008	7.272	11.688
		15.936	7.336	13.352
		16.192	8.04	13.416
		12.416	6.376	20.712
		16.768	8.424	13.352
		15.488	6.504	13.48
		18.752	8.872	13.736
		6.976	7.272	9.704
		19.968	9.768	21.352
		11.072	6.376	9.128
		18.432	5.48	10.088
		13.248	6.824	17.832
		19.328	5.352	12.456
		13.76	8.68	10.6
		8.32	9.192	13.032
		20.032	8.104	13.928
		9.408	7.976	9.96
		9.024	6.312	10.536
		16.256	6.184	17.448
		18.368	6.632	10.408
		19.328	5.416	20.584
		15.04	6.632	10.472
		13.696	6.12	8.68
		15.424	6.248	10.856
		14.528	9.448	16.808
		18.88	5.608	10.408
		18.432	6.504	9.896
		12.8	5.672	10.92
		21.888	7.848	12.392
		10.432	7.272	11.176
		9.536	6.632	13.544
		17.152	5.416	16.616
		14.208	5.928	12.712
		15.616	8.168	9.704
		7.616	6.248	18.088
		9.216	6.184	11.816
		21.888	9	7.208
		15.36	6.632	8.872
		11.712	7.912	9.896
		16.704	9.192	12.2
		14.208	5.8	14.952
		11.392	6.632	12.84
		18.752	9	14.184
		16.576	6.12	26.728
		16.192	6.888	11.88
		12.864	7.656	10.6
		11.968	9.512	14.056
		16	5.672	7.72
		16.96	6.12	17.96
		11.968	5.416	12.2
		18.944	9.064	10.92
		9.6	5.608	24.04
		19.776	5.608	14.44
		20.16	9.192	13.544
		13.312	8.616	10.408
		20.672	8.232	11.56
		16.768	3.816	10.344
		16.576	10.152	16.808
		18.688	8.744	9.384
		24	6.76	7.72
		14.848	8.296	12.712
		17.152	9.448	11.816
		17.856	7.656	17.64
		19.392	5.864	8.68
		12.288	7.144	10.28
		19.136	5.928	12.648
		20.608	9.64	11.112
		12.928	7.848	8.616
		19.008	6.44	10.536
		15.104	5.672	10.024
		20.416	9.64	20.072
		12.608	6.632	11.304
		15.616	7.976	15.4
		18.944	6.056	9.64
		12.48	10.216	11.048
		12.352	5.096	14.76
		17.984	5.608	15.656
		23.744	8.04	10.088
		14.528	8.616	9.64
		18.56	6.44	7.144
		9.984	4.776	9.512
		16.384	6.632	12.2
		15.552	6.952	9.128
		16.064	6.12	11.944
		22.72	6.504	11.176
		13.44	5.608	15.912
		17.472	7.912	11.304
		16.384	8.744	6.184
		14.4	7.784	10.6
		21.76	9.128	12.392
		17.664	5.8	10.088
		26.944	10.024	13.096
		24.192	7.016	13.736
		21.632	10.152	16.808
		15.296	7.912	15.016
		17.024	6.824	16.488
		15.552	5.48	5.672
		24.64	9.064	6.248
		11.392	5.352	7.592
		12.992	5.736	13.672
		19.584	7.528	10.472
		20.8	8.744	13.736
		16.512	7.016	10.024
		11.968	5.8	11.88
		8.256	5.48	8.104
		20.992	10.024	10.344
		5.824	5.672	6.76
		14.848	7.528	9.832
		17.536	5.992	9.832
		10.112	6.696	15.4
		15.744	6.12	10.472
		14.72	6.568	11.496
		21.44	6.504	17.448
		10.176	6.248	17.896
		15.68	6.888	10.024
		26.496	7.848	11.048
		19.456	5.8	8.68
		8.064	8.552	22.12
		18.176	8.552	11.048
		19.136	6.12	13.352
		13.696	8.936	19.112
		16.128	10.216	17.96
		14.656	6.952	12.52
		14.976	8.68	10.472
		9.664	6.504	10.28
		16.896	6.952	14.824
		7.296	8.104	10.024
		20.096	7.464	18.024
		12.864	7.72	10.408
		11.84	6.184	16.68
		11.904	5.096	18.664
		5.44	6.184	14.632
		19.968	7.72	9.64
		16.512	7.144	13.096
		15.04	5.48	10.088
		13.376	8.36	12.392
		10.368	6.248	10.472
		8.832	6.632	8.232
		11.392	6.376	11.88
		9.92	8.488	9.256
		16.384	8.744	8.36
		18.752	7.848	16.936
		12.608	7.08	8.68
		14.72	5.736	12.904
			10.536	13.736
			8.936	12.712
			9.064	9.832
			7.144	13.864
			8.104	8.936
			10.344	11.496
			6.312	13.608
			6.76	23.784
			9.064
			5.736
			6.76
			9.576
ANOVA multiple comparisons test	Mean Diff.	95.00% CI of diff.	Below threshold?	Summary	Adjusted P Value
WT vs. WT + ceph	-8.828	-9.352 to -8.305	Yes	****	<0.0001
WT vs. DZ_Pvan ZF - van	-0.272	-0.8240 to 0.2800	No	ns	0.5841
WT vs. DZ_Pvan ZF + van	-6.158	-6.659 to -5.656	Yes	****	<0.0001
WT + ceph vs. DZ_Pvan ZF - van	8.556	8.052 to 9.061	Yes	****	<0.0001
WT + ceph vs. DZ_Pvan ZF + van	2.671	2.198 to 3.143	Yes	****	<0.0001
DZ_Pvan ZF - van vs. DZ_Pvan ZF + van	-5.886	-6.382 to -5.389	Yes	****	<0.0001

[truncated: 19 more sheets: Fig3F, Fig5A, Fig5B, Fig5C, Fig5D, Fig5E, Fig5F, Fig6A, Fig6B, Fig6C, Fig6F, FigS3A, FigS3B, FigS4A, FigS4B, FigS9, FigS12A, FigS12B, FigS13B]
